# Supplementary material for: Diverse non-canonical electron bifurcating [FeFe]-hydrogenases of separate evolutionary origins in Hydrogenedentota
Source: mSystems. 2024 Aug 27;9(9):e00999-24. doi: 10.1128/msystems.00999-24 (PMC11406978; doi:10.1128/msystems.00999-24)
Supplement: Data Set S1 — Metagenomic analysis results. [file msystems.00999-24-s0001.xlsx]

## Sheet: Sheet1
Relative abundance (%) of Hydrogenedentota in EMP samples based on 16S rRNA reads
Samples ID	Hydrogenedentota reads number	ALL reads number	Abundance of Hydrogenedentota (%)	Latitude (°N)	Longtitude (°E)	env_biome	env_feature	env_material	env_classified
1694.St3D4.Pmoss.Jstar.16s.NoIndex.sequences	217	34992	0.620142	37.2528	-3.02915	mediterranean woodland biome	nest of bird	avian egg product	other
1521.EB020.M.s.6.1.sequences	1286	215905	0.595632	-77.61	162.25	tundra biome	tundra	soil	terrestrial soil
1622.UPSub.151.152	235	44766	0.524952	42.06	-71.3776	Small lake biome	pond	lake sediment	freshwater sediment
1521.EB020.s.6.1.sequences	963	186411	0.5166	-77.61	162.25	tundra biome	tundra	soil	terrestrial soil
809.PLRP15.mat	827	161150	0.513186	50.866	-121.748	Small lake biome	microbial mat	microbial mat material	other
1580.2CA.sed.D1	274	69603	0.393661	37.569	-122.102	marine biome	marine habitat	saline lake sediment	marine sediment
1521.EB023.s.6.1.sequences	809	206361	0.392031	-77.63	162.88	tundra biome	tundra	soil	terrestrial soil
722.TRRsed1.5.s.6.1.sequence	60	15395	0.389737	32.551	-117.112	Large river biome	river	sediment	freshwater sediment
894.YY1173.lane5.NoIndex.L005	145	37999	0.381589	-37.5397	145.14	Large river biome	animal-associated habitat	feces	host-associated
1521.EB021.s.6.1.sequences	297	77854	0.381483	-77.52	162.89	tundra biome	tundra	soil	terrestrial soil
1883.2009.179.Crump.Artic.LTREB.main.lane3.NoIndex	316	85321	0.370366	68.571	-149.565	Small lake biome	freshwater habitat	fresh water	fresh water
678.seasonal.insitu.sample.509	163	44984	0.362351	50.338	-4.148	marine biome	neritic zone	marine sediment	marine sediment
1694.St4A4.Pmoss.Jstar.16s.NoIndex.sequences	123	34063	0.361096	37.2528	-3.02915	mediterranean woodland biome	nest of bird	avian egg product	other
809.PLRP16.mat	563	168829	0.333474	50.866	-121.748	Small lake biome	microbial mat	microbial mat material	other
1622.UPSub.261.262B	211	64264	0.328333	42.06	-71.3776	Small lake biome	pond	lake sediment	freshwater sediment
678.seasonal.insitu.sample.522	202	62397	0.323734	50.338	-4.148	marine biome	neritic zone	marine sediment	marine sediment
1694.St5C2.Pmoss.Jstar.16s.NoIndex.sequences	109	33722	0.323231	37.2256	-2.96166	mediterranean woodland biome	nest of bird	avian egg product	other
933.Phylospora.comosa.4.5	157	50684	0.309762	-43.4257	148.321	marine biome	kelp forest	biofilm	other
1622.UPSub.161.162	148	47947	0.308674	42.06	-71.3776	Small lake biome	pond	lake sediment	freshwater sediment
1622.UPSub.241.242B	188	61812	0.304148	42.06	-71.3776	Small lake biome	pond	lake sediment	freshwater sediment
678.T.RFLP.Sample.821	72	23928	0.300903	50.338	-4.148	marine biome	neritic zone	marine sediment	marine sediment
678.seasonal.insitu.sample.545	150	50062	0.299628	50.338	-4.148	marine biome	neritic zone	marine sediment	marine sediment
678.seasonal.insitu.sample.523	123	41669	0.295183	50.338	-4.148	marine biome	neritic zone	marine sediment	marine sediment
1288.TBH29Oct07.McMahon.Pool.1.and.1percentPhiX.110310.HWUSI.EAS552R.0357.s.1.1.sequence	205	69449	0.295181	37.09	-95.71	Small lake biome	freshwater lake	fresh water	fresh water
678.seasonal.insitu.sample.598	205	71283	0.287586	50.338	-4.148	marine biome	neritic zone	marine sediment	marine sediment
1288.TBH16Oct07.McMahon.Pool.1.and.1percentPhiX.110310.HWUSI.EAS552R.0357.s.1.1.sequence	226	78913	0.286391	37.09	-95.71	Small lake biome	freshwater lake	fresh water	fresh water
1622.UPSub.251.252B	174	61119	0.284691	42.06	-71.3776	Small lake biome	pond	lake sediment	freshwater sediment
678.seasonal.insitu.sample.574	101	35895	0.281376	50.338	-4.148	marine biome	neritic zone	marine sediment	marine sediment
678.seasonal.insitu.sample.587	72	26093	0.275936	50.338	-4.148	marine biome	neritic zone	marine sediment	marine sediment
1694.St3E10.r.EMPbird.v4.NoIndex.L001	55	20234	0.27182	37.2256	-2.96166	mediterranean woodland biome	nest of bird	avian egg product	other
1288.TBH16Oct07.McMahon.Pool.1.and.1percentPhiX.110310.HWUSI.EAS552R.0357.s.7.1.sequence	87	32264	0.26965	37.09	-95.71	Small lake biome	freshwater lake	fresh water	fresh water
1526.Halls4R2	145	54805	0.264574	37.472	-110.709	Large river biome	dam	soil	terrestrial soil
1288.TBH22Oct07.McMahon.Pool.1.and.1percentPhiX.110310.HWUSI.EAS552R.0357.s.1.1.sequence	231	89061	0.259373	37.09	-95.71	Small lake biome	freshwater lake	fresh water	fresh water
1288.TBH29Oct07.McMahon.Pool.1.and.1percentPhiX.110310.HWUSI.EAS552R.0357.s.7.1.sequence	69	27270	0.253025	37.09	-95.71	Small lake biome	freshwater lake	fresh water	fresh water
1694.St4A2.Pmoss.Jstar.16s.NoIndex.sequences	159	63207	0.251554	37.2214	-2.94897	mediterranean woodland biome	nest of bird	avian egg product	other
846.Fagna24102011Soil12B1	409	164771	0.248223	43.984	11.342	cropland biome	agricultural soil	soil	terrestrial soil
1197.SD.20100920.GY.FFMT6.BC.015	570	229638	0.248217	26.9997	-87.9967	marine benthic biome	marine sediment	contaminated sediment	marine sediment
1288.TBH22Oct07.McMahon.Pool.1.and.1percentPhiX.110310.HWUSI.EAS552R.0357.s.7.1.sequence	90	36761	0.244825	37.09	-95.71	Small lake biome	freshwater lake	fresh water	fresh water
678.seasonal.insitu.sample.505	56	22942	0.244094	50.338	-4.148	marine biome	neritic zone	marine sediment	marine sediment
678.seasonal.insitu.sample.521	162	66426	0.24388	50.338	-4.148	marine biome	neritic zone	marine sediment	marine sediment
1665.flipper.tag.35	143	59069	0.24209	41.6821	-69.9598	marine biome	animal-associated habitat	mucus	host-associated
1197.SE.20101018.GY.D012S.BC.394	318	132346	0.240279	28.6724	-88.2339	marine benthic biome	marine sediment	contaminated sediment	marine sediment
1694.St4D9.Pmoss.Jstar.16s.NoIndex.sequences	146	61298	0.238181	37.2528	-3.02915	mediterranean woodland biome	nest of bird	avian egg product	other
1748.5.18.12.R.9.V	207	87183	0.237432	40.01	-105.271	urban biome	animal-associated habitat	sebum	host-associated
1526.Halls2R2	175	73943	0.236669	37.473	-110.709	Large river biome	dam	soil	terrestrial soil
678.seasonal.insitu.sample.594	112	47422	0.236177	50.338	-4.148	marine biome	neritic zone	marine sediment	marine sediment
1288.TBH24Sept07.McMahon.Pool.1.and.1percentPhiX.110310.HWUSI.EAS552R.0357.s.1.1.sequence	70	29821	0.234734	37.09	-95.71	Small lake biome	freshwater lake	fresh water	fresh water
678.T.RFLP.Sample.690	37	15829	0.233748	50.338	-4.148	marine biome	neritic zone	marine sediment	marine sediment
678.seasonal.insitu.sample.491	48	20538	0.233713	50.338	-4.148	marine biome	neritic zone	marine sediment	marine sediment
1526.Halls2R1	151	64830	0.232917	37.473	-110.709	Large river biome	dam	soil	terrestrial soil
1694.St4B10.Pmoss.Jstar.16s.NoIndex.sequences	41	17606	0.232875	37.2528	-3.02915	mediterranean woodland biome	nest of bird	avian egg product	other
1197.SE.20101010.GY.D053S.BC.241	546	237735	0.229667	27.6512	-89.282	marine benthic biome	marine sediment	contaminated sediment	marine sediment
1288.TBH05Nov07.McMahon.Pool.1.and.1percentPhiX.110310.HWUSI.EAS552R.0357.s.7.1.sequence	79	34842	0.226738	37.09	-95.71	Small lake biome	freshwater lake	fresh water	fresh water
1197.SE.20100928.GY.LBNL05.BC.101.a	272	121159	0.224498	28.6725	-88.4359	marine benthic biome	marine sediment	contaminated sediment	marine sediment
1694.St4H2.Pmoss.Jstar.16s.NoIndex.sequences	180	80332	0.22407	37.2528	-3.02915	mediterranean woodland biome	nest of bird	avian egg product	other
1622.UPSub.141.142	103	46710	0.22051	42.06	-71.3776	Small lake biome	pond	lake sediment	freshwater sediment
678.seasonal.insitu.sample.560	110	50226	0.21901	50.338	-4.148	marine biome	neritic zone	marine sediment	marine sediment
1288.TBH05Nov07.McMahon.Pool.1.and.1percentPhiX.110310.HWUSI.EAS552R.0357.s.1.1.sequence	188	86309	0.217822	37.09	-95.71	Small lake biome	freshwater lake	fresh water	fresh water
1197.SE.20101019.GY.LBNL4.BC.425.a	409	188993	0.21641	28.6881	-88.4184	marine benthic biome	marine sediment	contaminated sediment	marine sediment
1622.UPMain.119.120	156	72765	0.214389	42.06	-71.3776	Small lake biome	pond	lake sediment	freshwater sediment
1622.UPMain.135.136	123	57400	0.214286	42.06	-71.3776	Small lake biome	pond	lake sediment	freshwater sediment
1197.SE.20101012.GY.D013S.BC.257	461	218855	0.210642	27.6544	-88.6379	marine benthic biome	marine sediment	contaminated sediment	marine sediment
1622.UPMain.139.140	109	51754	0.210612	42.06	-71.3776	Small lake biome	pond	lake sediment	freshwater sediment
678.T.RFLP.Sample.653	115	55204	0.208318	50.338	-4.148	marine biome	neritic zone	marine sediment	marine sediment
1747.Hi.Five.232569.skin	92	44278	0.207778	30.47	-81.67	urban biome	animal-associated habitat	sebum	host-associated
1197.SE.20101018.GY.D012S.BC.394.a	267	129435	0.206281	28.6724	-88.2339	marine benthic biome	marine sediment	contaminated sediment	marine sediment
1622.UPMain.128.129A	122	59373	0.205481	42.06	-71.3776	Small lake biome	pond	lake sediment	freshwater sediment
1747.RGZ.7172012.NN.skin	107	52600	0.203422	40.42	-104.69	urban biome	animal-associated habitat	sebum	host-associated
1197.SE.20101002.GY.LBNL7.BC.155	227	112266	0.202198	28.6391	-88.4713	marine benthic biome	marine sediment	contaminated sediment	marine sediment
1197.SE.20100927.GY.LBNL17.BC.074.a	460	228279	0.201508	28.6968	-88.3849	marine benthic biome	marine sediment	contaminated sediment	marine sediment
1694.St4B3.Pmoss.Jstar.16s.NoIndex.sequences	69	34312	0.201096	37.2214	-2.94897	mediterranean woodland biome	nest of bird	avian egg product	other
678.OA.mesocosm.379	157	78075	0.201089	50.338	-4.148	marine biome	neritic zone	marine sediment	marine sediment
1622.UPMain.131.132	89	44302	0.200894	42.06	-71.3776	Small lake biome	pond	lake sediment	freshwater sediment
846.Fagna24102011Soil4B1	474	236164	0.200708	43.985	11.342	cropland biome	agricultural soil	soil	terrestrial soil
722.TRRsed1.7.s.8.1.sequence	24	12029	0.199518	32.551	-117.112	Large river biome	river	sediment	freshwater sediment
678.seasonal.insitu.sample.575	92	46120	0.19948	50.338	-4.148	marine biome	neritic zone	marine sediment	marine sediment
945.P1.C6.lane2.NoIndex.L002	107	53690	0.199292	53.167	13.033	Large lake biome	freshwater lake	fresh water	fresh water
1197.SE.20101018.GY.D021S.BC.398.a	287	144904	0.198062	28.703	-88.361	marine benthic biome	marine sediment	contaminated sediment	marine sediment
1622.UPMain.134.135	123	62808	0.195835	42.06	-71.3776	Small lake biome	pond	lake sediment	freshwater sediment
1197.SE.20101008.GY.LBNL11.BC.186	218	111640	0.195271	28.3452	-88.7785	marine benthic biome	marine sediment	contaminated sediment	marine sediment
1580.1CA.sed.D1	75	38657	0.194014	37.5693	-122.103	Small lake biome	marine habitat	saline lake sediment	marine sediment
1197.SE.20100926.GY.NF.012.BC.058.a	374	194762	0.192029	28.7579	-88.3445	marine benthic biome	marine sediment	contaminated sediment	marine sediment
1197.SE.20100926.GY.NF.011.BC.057.a	389	202667	0.19194	28.7653	-88.3669	marine benthic biome	marine sediment	contaminated sediment	marine sediment
1521.EB022.s.6.1.sequences	299	156328	0.191265	-77.65	162.89	tundra biome	tundra	soil	terrestrial soil
1197.SE.20101017.GY.D044S.BC.366	414	216917	0.190856	28.7449	-88.3742	marine benthic biome	marine sediment	contaminated sediment	marine sediment
945.P4.F2.lane2.NoIndex.L002	111	58249	0.190561	53.167	13.033	Large lake biome	freshwater lake	fresh water	fresh water
678.T.RFLP.Sample.644	23	12085	0.190319	50.338	-4.148	marine biome	neritic zone	marine sediment	marine sediment
1197.SE.20101017.GY.D044S.BC.366.a	418	220323	0.189721	28.7449	-88.3742	marine benthic biome	marine sediment	contaminated sediment	marine sediment
1694.St5F8.Pmoss.Jstar.16s.NoIndex.sequences	326	171967	0.189571	37.2214	-2.94897	mediterranean woodland biome	nest of bird	avian egg product	other
722.TRRsed1.6.s.7.1.sequence	29	15310	0.189419	32.551	-117.112	Large river biome	river	sediment	freshwater sediment
678.seasonal.insitu.sample.543	149	78679	0.189377	50.338	-4.148	marine biome	neritic zone	marine sediment	marine sediment
1622.UPMain.130.131	104	54947	0.189273	42.06	-71.3776	Small lake biome	pond	lake sediment	freshwater sediment
678.T.RFLP.Sample.820	58	30764	0.188532	50.338	-4.148	marine biome	neritic zone	marine sediment	marine sediment
678.T.RFLP.Sample.807	73	38857	0.187868	50.338	-4.148	marine biome	neritic zone	marine sediment	marine sediment
1197.SE.20101018.GY.D010S.BC.390	243	129482	0.187671	28.5701	-88.0233	marine benthic biome	marine sediment	contaminated sediment	marine sediment
678.T.RFLP.Sample.697	53	28269	0.187485	50.338	-4.148	marine biome	neritic zone	marine sediment	marine sediment
1197.SE.20100928.GY.LBNL05.BC.101	351	187614	0.187086	28.6725	-88.4359	marine benthic biome	marine sediment	contaminated sediment	marine sediment
1197.SD.20100919.GY.FFC4.BC.011	221	118492	0.18651	27.4604	-89.7795	marine benthic biome	marine sediment	contaminated sediment	marine sediment
1197.SE.20101019.GY.LBNL14.BC.406.a	411	221042	0.185938	28.7302	-88.417	marine benthic biome	marine sediment	contaminated sediment	marine sediment
678.seasonal.insitu.sample.571	106	57009	0.185936	50.338	-4.148	marine biome	neritic zone	marine sediment	marine sediment
1197.SE.20101002.GY.FF005.BC.147.a	433	234602	0.184568	28.8068	-88.5611	marine benthic biome	marine sediment	contaminated sediment	marine sediment
1622.UPMain.125.126A	118	63964	0.184479	42.06	-71.3776	Small lake biome	pond	lake sediment	freshwater sediment
1288.TBH06Nov07.McMahon.Pool.1.and.1percentPhiX.110310.HWUSI.EAS552R.0357.s.1.1.sequence	119	64640	0.184097	37.09	-95.71	Small lake biome	freshwater lake	fresh water	fresh water
1521.EB021.M.s.6.1.sequences	370	201015	0.184066	-77.52	162.89	tundra biome	tundra	soil	terrestrial soil
1580.TtC.sed.D1	106	57742	0.183575	17.9672	-67.0187	mangrove biome	plant-associated habitat	marine sediment	marine sediment
1526.Stillton3R2	231	126604	0.182459	37.496	-110.7	Large river biome	dam	soil	terrestrial soil
1197.SE.20101017.GY.D034S.BC.296	360	198065	0.181759	28.7348	-88.3622	marine benthic biome	marine sediment	contaminated sediment	marine sediment
722.TRRsed3.1.s.1.1.sequence	97	53416	0.181594	32.551	-117.112	Large river biome	river	sediment	freshwater sediment
1197.SE.20101018.GY.D021S.BC.398	292	161023	0.181341	28.703	-88.361	marine benthic biome	marine sediment	contaminated sediment	marine sediment
1288.TBH17Sept07.McMahon.Pool.1.and.1percentPhiX.110310.HWUSI.EAS552R.0357.s.1.1.sequence	24	13518	0.177541	37.09	-95.71	Small lake biome	freshwater lake	fresh water	fresh water
678.seasonal.insitu.sample.596	82	46299	0.17711	50.338	-4.148	marine biome	neritic zone	marine sediment	marine sediment
1197.SE.20101020.GY.LBNL12.BC.520.a	180	102181	0.176158	28.3247	-88.9397	marine benthic biome	marine sediment	contaminated sediment	marine sediment
1197.SE.20100928.GY.NF.009.BC.097.a	345	196584	0.175497	28.7133	-88.4014	marine benthic biome	marine sediment	contaminated sediment	marine sediment
1197.SE.20100926.GY.NF.010.BC.053.a	316	180260	0.175302	28.7572	-88.3887	marine benthic biome	marine sediment	contaminated sediment	marine sediment
1521.MD4.s.6.1.sequences	297	170846	0.173841	35.2	-115.87	desert biome	dry soil	soil	terrestrial soil
1197.SE.20100926.GY.NF.011.BC.057	365	211050	0.172945	28.7653	-88.3669	marine benthic biome	marine sediment	contaminated sediment	marine sediment
1674.McG.F110714Ch3R4	29	16813	0.172486	40.748	-74.001	urban biome	garden soil	soil	terrestrial soil
1622.UPSub.241.242A	152	88176	0.172383	42.06	-71.3776	Small lake biome	pond	lake sediment	freshwater sediment
1622.UPMain.123.124A	91	52804	0.172335	42.06	-71.3776	Small lake biome	pond	lake sediment	freshwater sediment
1197.SE.20100927.GY.ALTNF015.BC.070.a	374	217615	0.171863	28.7099	-88.3664	marine benthic biome	marine sediment	contaminated sediment	marine sediment
722.TRRsed3.6.s.7.1.sequence	112	65214	0.171742	32.551	-117.112	Large river biome	river	sediment	freshwater sediment
1197.SE.20100927.GY.LBNL17.BC.074	245	143251	0.171028	28.6968	-88.3849	marine benthic biome	marine sediment	contaminated sediment	marine sediment
846.Fagna24102011Soil14A1	320	187207	0.170934	43.984	11.342	cropland biome	agricultural soil	soil	terrestrial soil
1197.SE.20100926.GY.NF.012.BC.058	301	176786	0.170262	28.7579	-88.3445	marine benthic biome	marine sediment	contaminated sediment	marine sediment
1197.SE.20101002.GY.FF010.BC.151	322	189204	0.170187	28.6679	-88.43	marine benthic biome	marine sediment	contaminated sediment	marine sediment
1622.UPSub.251.252A	118	69485	0.169821	42.06	-71.3776	Small lake biome	pond	lake sediment	freshwater sediment
1526.Halls0R1	220	130008	0.16922	37.473	-110.709	Large river biome	dam	soil	terrestrial soil
1579.H.3.30	117	69476	0.168403	20.108	-155.783	tropical shrubland biome	volcano	soil	terrestrial soil
1526.HCanyon4R1	264	156802	0.168365	37.551	-110.677	Large river biome	dam	soil	terrestrial soil
1197.SE.20101012.GY.D008S.BC.253	297	176413	0.168355	27.8874	-88.6268	marine benthic biome	marine sediment	contaminated sediment	marine sediment
1197.SE.20101012.GY.D006S.BC.265	298	177544	0.167846	28.3431	-88.1397	marine benthic biome	marine sediment	contaminated sediment	marine sediment
678.T.RFLP.Sample.801	30	18037	0.166325	50.338	-4.148	marine biome	neritic zone	marine sediment	marine sediment
1197.SE.20101019.GY.LBNL14.BC.406	619	373193	0.165866	28.7302	-88.417	marine benthic biome	marine sediment	contaminated sediment	marine sediment
945.P1.A4.lane2.NoIndex.L002	66	39825	0.165725	53.167	13.033	Large lake biome	freshwater lake	fresh water	fresh water
1197.SE.20101018.GY.D002S.BC.382	233	140829	0.165449	28.5571	-87.7607	marine benthic biome	marine sediment	contaminated sediment	marine sediment
1197.SE.20100927.GY.NF013.BC.062.a	411	248747	0.165228	28.7388	-88.3356	marine benthic biome	marine sediment	contaminated sediment	marine sediment
1694.St5B4.Pmoss.Jstar.16s.NoIndex.sequences	77	46654	0.165045	37.2256	-2.96166	mediterranean woodland biome	nest of bird	avian egg product	other
1578.As.low.16to0.2	104	63023	0.165019	71.248	-156.587	tundra biome	tundra	soil	terrestrial soil
678.seasonal.insitu.sample.537	61	37142	0.164235	50.338	-4.148	marine biome	neritic zone	marine sediment	marine sediment
1622.UPSub.171.172	96	58480	0.164159	42.06	-71.3776	Small lake biome	pond	lake sediment	freshwater sediment
1674.McG.F110714Jr1R3	29	17677	0.164055	40.826	-73.94	urban biome	garden soil	soil	terrestrial soil
722.TRRsed3.5.s.6.1.sequence	129	79173	0.162934	32.551	-117.112	Large river biome	river	sediment	freshwater sediment
1197.SE.20101002.GY.LBNL7.BC.155.a	248	152457	0.162669	28.6391	-88.4713	marine benthic biome	marine sediment	contaminated sediment	marine sediment
678.OA.mesocosm.386	70	43078	0.162496	50.338	-4.148	marine biome	neritic zone	marine sediment	marine sediment
678.seasonal.insitu.sample.572	87	53636	0.162204	50.338	-4.148	marine biome	neritic zone	marine sediment	marine sediment
1197.SD.20100919.GY.FFC4.BC.011.a	243	149848	0.162164	27.4604	-89.7795	marine benthic biome	marine sediment	contaminated sediment	marine sediment
1197.SE.20101008.GY.LBNL11.BC.186.a	286	176450	0.162086	28.3452	-88.7785	marine benthic biome	marine sediment	contaminated sediment	marine sediment
722.TRRsed3.2.s.2.1.sequence	72	44670	0.161182	32.551	-117.112	Large river biome	river	sediment	freshwater sediment
722.TRRsed3.7.s.8.1.sequence	79	49073	0.160985	32.551	-117.112	Large river biome	river	sediment	freshwater sediment
1622.UPMain.132.133	61	37896	0.160967	42.06	-71.3776	Small lake biome	pond	lake sediment	freshwater sediment
1774.504.Skin.Puer	43	26778	0.16058	18.47	-66.11	urban biome	human-associated habitat	sebum	host-associated
678.seasonal.insitu.sample.538	52	32404	0.160474	50.338	-4.148	marine biome	neritic zone	marine sediment	marine sediment
1197.SE.20101019.GY.LBNL13.BC.482.a	264	164574	0.160414	28.4471	-88.7593	marine benthic biome	marine sediment	contaminated sediment	marine sediment
1197.SE.20100927.GY.NF014.BC.066.a	296	185146	0.159874	28.7196	-88.3447	marine benthic biome	marine sediment	contaminated sediment	marine sediment
678.seasonal.insitu.sample.506	67	42083	0.159209	50.338	-4.148	marine biome	neritic zone	marine sediment	marine sediment
1197.SE.20101019.GY.LBNL13.BC.482	306	192307	0.159121	28.4471	-88.7593	marine benthic biome	marine sediment	contaminated sediment	marine sediment
1197.SE.20100922.GY.LBNL3.BC.031	295	187974	0.156937	28.7052	-88.4017	marine benthic biome	marine sediment	contaminated sediment	marine sediment
1622.PP.81.82A	121	77788	0.155551	42.3084	-71.3412	Small lake biome	pond	lake sediment	freshwater sediment
1039.L.Vermelha.SB	198	127682	0.155073	-22.85	-43.23	marginal sea biome	sea beach	marine sediment	marine sediment
678.T.RFLP.Sample.761	22	14255	0.154332	50.338	-4.148	marine biome	neritic zone	marine sediment	marine sediment
1674.McG.F110714Ch3R3	25	16312	0.153261	40.748	-74.001	urban biome	garden soil	soil	terrestrial soil
1694.St5F11.Pmoss.Jstar.16s.NoIndex.sequences	142	92938	0.15279	37.2095	-3.02263	mediterranean woodland biome	nest of bird	avian egg product	other
678.seasonal.insitu.sample.544	116	76180	0.152271	50.338	-4.148	marine biome	neritic zone	marine sediment	marine sediment
1197.SE.20100922.GY.LBNL3.BC.031.a	276	181884	0.151745	28.7052	-88.4017	marine benthic biome	marine sediment	contaminated sediment	marine sediment
1526.Stillton2R1	212	139713	0.15174	37.496	-110.7	Large river biome	dam	soil	terrestrial soil
1197.SE.20101019.GY.LBNL10.BC.501.a	217	143427	0.151296	28.4156	-88.7043	marine benthic biome	marine sediment	contaminated sediment	marine sediment
1622.UPMain.122.123A	94	62379	0.150692	42.06	-71.3776	Small lake biome	pond	lake sediment	freshwater sediment
945.P3.A5.lane2.NoIndex.L002	88	58420	0.150633	53.167	13.033	Large lake biome	freshwater lake	fresh water	fresh water
678.seasonal.insitu.sample.561	68	45152	0.150602	50.338	-4.148	marine biome	neritic zone	marine sediment	marine sediment
1622.UPMain.121.122A	98	65199	0.150309	42.06	-71.3776	Small lake biome	pond	lake sediment	freshwater sediment
1197.SE.20101011.GY.D064S.BC.245.a	229	152399	0.150263	27.528	-90.5688	marine benthic biome	marine sediment	contaminated sediment	marine sediment
1197.SE.20100921.GY.FFMT3.BC.027	247	165026	0.149673	28.2187	-89.4917	marine benthic biome	marine sediment	contaminated sediment	marine sediment
1627.SMXC	96	64256	0.149402	34.6	80.25	Small lake biome	lake	sediment	freshwater sediment
722.TRRsed2.3.s.3.1.sequence	108	72329	0.149318	32.551	-117.112	Large river biome	river	sediment	freshwater sediment
1526.Halls0R2	273	183043	0.149145	37.473	-110.709	Large river biome	dam	soil	terrestrial soil
1197.SE.20101008.GY.D015S.BC.178	196	131425	0.149134	28.2938	-88.0435	marine benthic biome	marine sediment	contaminated sediment	marine sediment
1748.5.30.12.P.15.D	160	107374	0.149012	40.01	-105.271	urban biome	animal-associated habitat	sebum	host-associated
1694.St3C1.r.EMPbird.v4.NoIndex.L001	106	71212	0.148851	37.2214	-2.94897	mediterranean woodland biome	nest of bird	avian egg product	other
1197.SE.20100928.GY.NF.009.BC.097	297	199742	0.148692	28.7133	-88.4014	marine benthic biome	marine sediment	contaminated sediment	marine sediment
1622.UPMain.71.72	70	47160	0.148431	42.06	-71.3776	Small lake biome	pond	lake sediment	freshwater sediment
1526.HCanyon3R1	197	132764	0.148384	37.551	-110.676	Large river biome	dam	soil	terrestrial soil
1622.DP.2.3A.2	100	67407	0.148353	42.1757	-72.7	Small lake biome	pond	lake sediment	freshwater sediment
1288.TBH06Nov07.McMahon.Pool.1.and.1percentPhiX.110310.HWUSI.EAS552R.0357.s.7.1.sequence	39	26308	0.148244	37.09	-95.71	Small lake biome	freshwater lake	fresh water	fresh water
1622.UPSub.31.32	73	49754	0.146722	42.06	-71.3776	Small lake biome	pond	lake sediment	freshwater sediment
722.TRRsed3.3.s.3.1.sequence	76	51799	0.146721	32.551	-117.112	Large river biome	river	sediment	freshwater sediment
1197.SE.20101012.GY.D007S.BC.249	290	198184	0.146329	28.0866	-88.517	marine benthic biome	marine sediment	contaminated sediment	marine sediment
1694.St2H9.Pmoss.Jstar.16s.NoIndex.sequences	219	149774	0.14622	37.2528	-3.02915	mediterranean woodland biome	nest of bird	avian egg product	other
1197.SE.20101012.GY.D003S.BC.261	201	137525	0.146155	28.1167	-88.0718	marine benthic biome	marine sediment	contaminated sediment	marine sediment
1579.G.1.30	76	52007	0.146134	20.105	-155.787	tropical shrubland biome	volcano	soil	terrestrial soil
1197.SD.20100916.GY01.FFC1.BC.001	163	111728	0.14589	28.0594	-90.2482	marine benthic biome	marine sediment	contaminated sediment	marine sediment
1197.SE.20101017.GY.D042S.BC.350.a	366	251607	0.145465	28.7425	-88.3705	marine benthic biome	marine sediment	contaminated sediment	marine sediment
1197.SE.20101019.GY.LBNL4.BC.425	362	249061	0.145346	28.6881	-88.4184	marine benthic biome	marine sediment	contaminated sediment	marine sediment
1747.200080.92812.saliva	96	66141	0.145144	47.67	-122.353	urban biome	animal-associated habitat	saliva	host-associated
1622.UPSub.24.25	75	51725	0.144998	42.06	-71.3776	Small lake biome	pond	lake sediment	freshwater sediment
846.Fagna24102011Soil4C1	201	138991	0.144614	43.985	11.342	cropland biome	agricultural soil	soil	terrestrial soil
1674.McG.F110714Ch3R2	21	14542	0.144409	40.748	-74.001	urban biome	garden soil	soil	terrestrial soil
945.P1.A3.lane2.NoIndex.L002	64	44330	0.144372	53.167	13.033	Large lake biome	freshwater lake	fresh water	fresh water
1197.SE.20100928.GY.NF008.BC.093	240	166346	0.144278	28.72	-88.3884	marine benthic biome	marine sediment	contaminated sediment	marine sediment
945.P1.F6.lane2.NoIndex.L002	68	47296	0.143775	53.167	13.033	Large lake biome	freshwater lake	fresh water	fresh water
1197.SE.20101002.GY.FF005.BC.147	285	198462	0.143604	28.8068	-88.5611	marine benthic biome	marine sediment	contaminated sediment	marine sediment
1622.UPMain.106.107A	73	50861	0.143528	42.06	-71.3776	Small lake biome	pond	lake sediment	freshwater sediment
1622.UPMain.116.117	72	50217	0.143378	42.06	-71.3776	Small lake biome	pond	lake sediment	freshwater sediment
722.TRRsed2.7.s.8.1.sequence	134	93537	0.143259	32.551	-117.112	Large river biome	river	sediment	freshwater sediment
846.Fagna24102011Soil12A1	320	224168	0.14275	43.984	11.342	cropland biome	agricultural soil	soil	terrestrial soil
1526.HCanyon9R3	98	68969	0.142093	37.55	-110.677	Large river biome	dam	soil	terrestrial soil
678.seasonal.insitu.sample.588	62	43685	0.141925	50.338	-4.148	marine biome	neritic zone	marine sediment	marine sediment
722.TRRsed2.6.s.7.1.sequence	170	119986	0.141683	32.551	-117.112	Large river biome	river	sediment	freshwater sediment
1526.HCanyon0R2	352	250005	0.140797	37.552	-110.675	Large river biome	dam	soil	terrestrial soil
1197.SE.20101019.GY.D068S.BC.402	267	190241	0.140348	28.7109	-88.7483	marine benthic biome	marine sediment	contaminated sediment	marine sediment
722.TRRsed2.5.s.6.1.sequence	169	120452	0.140305	32.551	-117.112	Large river biome	river	sediment	freshwater sediment
1622.UPMain.113.114	84	59950	0.140117	42.06	-71.3776	Small lake biome	pond	lake sediment	freshwater sediment
1622.UPMain.57.58	74	53212	0.139066	42.06	-71.3776	Small lake biome	pond	lake sediment	freshwater sediment
1526.HCanyon3R2	195	140314	0.138974	37.551	-110.676	Large river biome	dam	soil	terrestrial soil
945.P1.C12.lane2.NoIndex.L002	28	20208	0.138559	53.167	13.033	Large lake biome	freshwater lake	fresh water	fresh water
1622.UPMain.137.138	66	47677	0.138432	42.06	-71.3776	Small lake biome	pond	lake sediment	freshwater sediment
1197.SE.20101008.GY.ALTFF012.BC.182	257	185718	0.138382	28.2973	-88.6363	marine benthic biome	marine sediment	contaminated sediment	marine sediment
1526.Stillton11R1	129	93226	0.138373	37.502	-110.699	Large river biome	dam	soil	terrestrial soil
678.OA.mesocosm.365	76	55148	0.137811	50.338	-4.148	marine biome	neritic zone	marine sediment	marine sediment
1674.McG.F110714Ch1H2	27	19597	0.137776	40.748	-74.001	urban biome	garden soil	soil	terrestrial soil
945.P6.G12.lane2.NoIndex.L002	100	72690	0.137571	53.1	13.033	Large lake biome	freshwater lake	fresh water	fresh water
1622.UPMain.107.108A	77	56036	0.137412	42.06	-71.3776	Small lake biome	pond	lake sediment	freshwater sediment
678.seasonal.insitu.sample.595	70	50945	0.137403	50.338	-4.148	marine biome	neritic zone	marine sediment	marine sediment
1674.McG.G110718Ha2	25	18208	0.137302	40.813	-73.939	urban biome	garden soil	soil	terrestrial soil
678.T.RFLP.Sample.655	27	19668	0.137279	50.338	-4.148	marine biome	neritic zone	marine sediment	marine sediment
1197.SE.20100927.GY.NF014.BC.066	203	148244	0.136936	28.7196	-88.3447	marine benthic biome	marine sediment	contaminated sediment	marine sediment
1694.St1C6.Pmoss.Jstar.16s.NoIndex.sequences	32	23370	0.136928	37.2214	-2.94897	mediterranean woodland biome	nest of bird	avian egg product	other
1034.CHF12	83	60725	0.136682	69.4424	161.756	tundra biome	tundra	soil	terrestrial soil
1622.UPMain.101.102A	89	65119	0.136673	42.06	-71.3776	Small lake biome	pond	lake sediment	freshwater sediment
1288.TBH17Aug07.McMahon.Pool.1.and.1percentPhiX.110310.HWUSI.EAS552R.0357.s.1.1.sequence	20	14639	0.136621	37.09	-95.71	Small lake biome	freshwater lake	fresh water	fresh water
1622.UPMain.124.125A	78	57150	0.136483	42.06	-71.3776	Small lake biome	pond	lake sediment	freshwater sediment
945.P6.H6.lane2.NoIndex.L002	106	77689	0.136441	53.1	13.033	Large lake biome	freshwater lake	fresh water	fresh water
1526.HCanyon2R1	203	149113	0.136138	37.552	-110.675	Large river biome	dam	soil	terrestrial soil
1197.SE.20101010.GY.FF013.BC.237	158	116460	0.135669	28.2049	-89.056	marine benthic biome	marine sediment	contaminated sediment	marine sediment
945.P4.D9.lane2.NoIndex.L002	72	53149	0.135468	53.167	13.033	Large lake biome	freshwater lake	fresh water	fresh water
678.T.RFLP.Sample.804	20	14780	0.135318	50.338	-4.148	marine biome	neritic zone	marine sediment	marine sediment
1197.SE.20101009.GY.D014S.BC.213	448	331115	0.1353	28.5654	-88.4481	marine benthic biome	marine sediment	contaminated sediment	marine sediment
945.P4.C11.lane2.NoIndex.L002	70	51920	0.134823	53.167	13.033	Large lake biome	freshwater lake	fresh water	fresh water
1674.McG.G110719Di4	24	17873	0.134281	40.809	-73.963	urban biome	garden soil	soil	terrestrial soil
678.T.RFLP.Sample.698	47	35024	0.134194	50.338	-4.148	marine biome	neritic zone	marine sediment	marine sediment
678.seasonal.insitu.sample.492	48	35987	0.133381	50.338	-4.148	marine biome	neritic zone	marine sediment	marine sediment
1001.SKM3	20	15028	0.133085	33.194	-117.241	cropland biome	agricultural soil	soil	terrestrial soil
1197.SE.20101009.GY.D019S.BC.217	190	143283	0.132605	28.6727	-88.3685	marine benthic biome	marine sediment	contaminated sediment	marine sediment
1674.McG.F110714Ch2R5	21	15926	0.13186	40.748	-74.001	urban biome	garden soil	soil	terrestrial soil
1521.EB017.M.s.6.1.sequences	187	141875	0.131806	-78.02	163.88	tundra biome	tundra	soil	terrestrial soil
1622.UPSub.89.90	72	54769	0.131461	42.06	-71.3776	Small lake biome	pond	lake sediment	freshwater sediment
1197.SE.20101002.GY.FF010.BC.151.a	502	382470	0.131252	28.6679	-88.43	marine benthic biome	marine sediment	contaminated sediment	marine sediment
1674.McG.F110714Ch1H4	23	17550	0.131054	40.748	-74.001	urban biome	garden soil	soil	terrestrial soil
1197.SE.20101009.GY.D017S.BC.209	184	140576	0.13089	28.4734	-88.4783	marine benthic biome	marine sediment	contaminated sediment	marine sediment
1197.SE.20100927.GY.NF013.BC.062	294	227144	0.129433	28.7388	-88.3356	marine benthic biome	marine sediment	contaminated sediment	marine sediment
678.OA.mesocosm.390	24	18565	0.129276	50.338	-4.148	marine biome	neritic zone	marine sediment	marine sediment
1197.SE.20101003.GY.FF004.BC.174	238	184205	0.129204	28.8341	-88.65	marine benthic biome	marine sediment	contaminated sediment	marine sediment
678.seasonal.insitu.sample.535	54	41800	0.129187	50.338	-4.148	marine biome	neritic zone	marine sediment	marine sediment
1197.SE.20101019.GY.LBNL8.BC.444	229	177416	0.129075	28.5752	-88.5378	marine benthic biome	marine sediment	contaminated sediment	marine sediment
1622.UPMain.126.127A	79	61253	0.128973	42.06	-71.3776	Small lake biome	pond	lake sediment	freshwater sediment
1622.UPSub.45.46	68	52732	0.128954	42.06	-71.3776	Small lake biome	pond	lake sediment	freshwater sediment
1622.DP.51.52A.2	182	141387	0.128725	42.1757	-72.7	Small lake biome	pond	lake sediment	freshwater sediment
1622.UPSub.27.28	58	45152	0.128455	42.06	-71.3776	Small lake biome	pond	lake sediment	freshwater sediment
804.LS11.32	52	40632	0.127978	44.4453	8.7786	marine benthic biome	alkaline habitat	travertine	other
1622.UPSub.53.54	71	55638	0.127611	42.06	-71.3776	Small lake biome	pond	lake sediment	freshwater sediment
1622.UPMain.78.79	45	35286	0.127529	42.06	-71.3776	Small lake biome	pond	lake sediment	freshwater sediment
1197.SE.20100926.GY.NF.010.BC.053	156	122393	0.127458	28.7572	-88.3887	marine benthic biome	marine sediment	contaminated sediment	marine sediment
678.seasonal.insitu.sample.536	43	33743	0.127434	50.338	-4.148	marine biome	neritic zone	marine sediment	marine sediment
1622.UPMain.118.119	77	60442	0.127395	42.06	-71.3776	Small lake biome	pond	lake sediment	freshwater sediment
1197.SE.20101019.GY.LBNL9.BC.463	182	143135	0.127153	28.5141	-88.6006	marine benthic biome	marine sediment	contaminated sediment	marine sediment
1001.SKM1	13	10227	0.127115	33.194	-117.241	cropland biome	agricultural soil	soil	terrestrial soil
1622.UPSub.30.31	68	53839	0.126302	42.06	-71.3776	Small lake biome	pond	lake sediment	freshwater sediment
1197.SE.20101017.GY.D034S.BC.296.a	216	171426	0.126002	28.7348	-88.3622	marine benthic biome	marine sediment	contaminated sediment	marine sediment
1622.UPSub.13.14	97	76998	0.125977	42.06	-71.3776	Small lake biome	pond	lake sediment	freshwater sediment
1197.SE.20101011.GY.D064S.BC.245	221	175771	0.125732	27.528	-90.5688	marine benthic biome	marine sediment	contaminated sediment	marine sediment
1197.SE.20101012.GY.D003S.BC.261.a	161	128107	0.125676	28.1167	-88.0718	marine benthic biome	marine sediment	contaminated sediment	marine sediment
1622.UPSub.191.192	80	63680	0.125628	42.06	-71.3776	Small lake biome	pond	lake sediment	freshwater sediment
1674.McG.G110715Ly6	25	19901	0.125622	40.638	-74.074	urban biome	garden soil	soil	terrestrial soil
1694.St4A6.Pmoss.Jstar.16s.NoIndex.sequences	31	24719	0.12541	37.2256	-2.96166	mediterranean woodland biome	nest of bird	avian egg product	other
1622.UPSub.221.222A	75	59831	0.125353	42.06	-71.3776	Small lake biome	pond	lake sediment	freshwater sediment
1622.UPMain.109.110A	76	60667	0.125274	42.06	-71.3776	Small lake biome	pond	lake sediment	freshwater sediment
678.seasonal.insitu.sample.597	81	64684	0.125224	50.338	-4.148	marine biome	neritic zone	marine sediment	marine sediment
678.T.RFLP.Sample.746	39	31165	0.12514	50.338	-4.148	marine biome	neritic zone	marine sediment	marine sediment
1197.SE.20100927.GY.ALTNF015.BC.070	316	254076	0.124372	28.7099	-88.3664	marine benthic biome	marine sediment	contaminated sediment	marine sediment
846.Fagna24102011Soil14B1	237	190744	0.12425	43.984	11.342	cropland biome	agricultural soil	soil	terrestrial soil
722.TRRsed3.4.s.4.1.sequence	54	43501	0.124135	32.551	-117.112	Large river biome	river	sediment	freshwater sediment
1622.UPMain.18.19A	44	35460	0.124083	42.06	-71.3776	Small lake biome	pond	lake sediment	freshwater sediment
1197.SE.20100920.GY.FFMT5.BC.019	198	160286	0.123529	27.4604	-89.7795	marine benthic biome	marine sediment	contaminated sediment	marine sediment
1197.SE.20100921.GY.FFMT4.BC.023	212	172752	0.122719	27.8283	-89.1648	marine benthic biome	marine sediment	contaminated sediment	marine sediment
678.T.RFLP.Sample.618	40	32743	0.122164	50.338	-4.148	marine biome	neritic zone	marine sediment	marine sediment
1526.Stillton6R3	58	47492	0.122126	37.501	-110.7	Large river biome	dam	soil	terrestrial soil
1642.MS00258	132	108771	0.121356	35.117	138.937	cropland biome	alluvial paddy field soil	soil	terrestrial soil
755.SSFA.L3.2.D40.21.06.11.lane1.NoIndex.L001	62	51094	0.121345	55.905	-3.204	urban biome	biofilter	sand	other
2382.SH008.C6.HA.2.731.bulk.9.12.lane7.NoIndex.L007.sequences	110	90682	0.121303	41.0145	-72.5285	cropland biome	vineyard	bulk soil	terrestrial soil
945.P1.G5.lane2.NoIndex.L002	181	149380	0.121167	53.167	13.033	Large lake biome	freshwater lake	fresh water	fresh water
678.OA.mesocosm.462	24	19809	0.121157	50.338	-4.148	marine biome	neritic zone	marine sediment	marine sediment
1694.St4A1.Pmoss.Jstar.16s.NoIndex.sequences	35	28934	0.120965	37.2528	-3.02915	mediterranean woodland biome	nest of bird	avian egg product	other
1622.UPSub.48.49	64	52908	0.120965	42.06	-71.3776	Small lake biome	pond	lake sediment	freshwater sediment
1578.O3.high.16to0.2	113	93660	0.120649	71.253	-156.539	tundra biome	tundra	soil	terrestrial soil
1622.UPSub.80.81	66	54713	0.120629	42.06	-71.3776	Small lake biome	pond	lake sediment	freshwater sediment
1622.UPMain.133.134	66	54964	0.120079	42.06	-71.3776	Small lake biome	pond	lake sediment	freshwater sediment
945.P5.C2.lane2.NoIndex.L002	54	44975	0.120067	53.167	13.033	Large lake biome	freshwater lake	fresh water	fresh water
1642.MS00237	149	124105	0.12006	35.117	138.937	cropland biome	alluvial paddy field soil	soil	terrestrial soil
846.Fagna24102011Soil15A1	229	190796	0.120023	43.984	11.342	cropland biome	agricultural soil	soil	terrestrial soil
1039.L.Vermelha.SA	187	155875	0.119968	-22.85	-43.23	marine benthic biome	bay	sea water	marine water
1197.SE.20101008.GY.FF011.BC.205	301	251084	0.11988	28.511	-88.5299	marine benthic biome	marine sediment	contaminated sediment	marine sediment
1622.UPMain.136.137	52	43435	0.119719	42.06	-71.3776	Small lake biome	pond	lake sediment	freshwater sediment
722.TRRsed2.1.s.1.1.sequence	81	67740	0.119575	32.551	-117.112	Large river biome	river	sediment	freshwater sediment
1674.McG.F110714Jr5R5	20	16731	0.119539	40.826	-73.94	urban biome	garden soil	soil	terrestrial soil
1197.SE.20101019.GY.LBNL10.BC.501	170	142264	0.119496	28.4156	-88.7043	marine benthic biome	marine sediment	contaminated sediment	marine sediment
1578.A1.high.16to0.2	73	61188	0.119304	71.246	-156.417	tundra biome	tundra	soil	terrestrial soil
1622.UPMain.89.90	68	57121	0.119046	42.06	-71.3776	Small lake biome	pond	lake sediment	freshwater sediment
678.OA.mesocosm.367	101	84912	0.118947	50.338	-4.148	marine biome	neritic zone	marine sediment	marine sediment
1622.UPMain.117.118	79	66582	0.118651	42.06	-71.3776	Small lake biome	pond	lake sediment	freshwater sediment
1622.UPMain.114.115	56	47339	0.118296	42.06	-71.3776	Small lake biome	pond	lake sediment	freshwater sediment
678.OA.mesocosm.382	110	93012	0.118264	50.338	-4.148	marine biome	neritic zone	marine sediment	marine sediment
1622.UPMain.94.95	45	38054	0.118253	42.06	-71.3776	Small lake biome	pond	lake sediment	freshwater sediment
1622.UPSub.107.108	59	50024	0.117943	42.06	-71.3776	Small lake biome	pond	lake sediment	freshwater sediment
945.P4.A2.lane2.NoIndex.L002	70	59429	0.117788	53.167	13.033	Large lake biome	freshwater lake	fresh water	fresh water
1197.SU.20100919.GY.FFC7.BC.007	187	159548	0.117206			marine benthic biome	marine sediment	contaminated sediment	marine sediment
1197.SE.20100928.GY.NF008.BC.093.a	189	161445	0.117068	28.72	-88.3884	marine benthic biome	marine sediment	contaminated sediment	marine sediment
1622.UPSub.17.18	61	52266	0.116711	42.06	-71.3776	Small lake biome	pond	lake sediment	freshwater sediment
1622.UPSub.271.272A	68	58488	0.116263	42.06	-71.3776	Small lake biome	pond	lake sediment	freshwater sediment
1197.SE.20101013.GY.FFMT2.BC.273	203	175048	0.115968			marine benthic biome	marine sediment	contaminated sediment	marine sediment
1622.UPSub.23.24	76	65575	0.115898	42.06	-71.3776	Small lake biome	pond	lake sediment	freshwater sediment
678.OA.mesocosm.372	43	37110	0.115872	50.338	-4.148	marine biome	neritic zone	marine sediment	marine sediment
1694.St6E1.Pmoss.Jstar.16s.NoIndex.sequences	193	166674	0.115795	37.2095	-3.02263	mediterranean woodland biome	nest of bird	avian egg product	other
1526.HCanyon3R3	158	136626	0.115644	37.551	-110.676	Large river biome	dam	soil	terrestrial soil
804.3876.1436	180	156222	0.115221	30.1239	-42.1201	marine benthic biome	hydrothermal vent	biofilm	other
1526.HCanyon10R1	61	53241	0.114573	37.55	-110.677	Large river biome	dam	soil	terrestrial soil
1674.McG.G110713Sm5	22	19209	0.11453	40.811	-73.914	urban biome	garden soil	soil	terrestrial soil
1197.SE.20101017.GY.D042S.BC.350	185	162019	0.114184	28.7425	-88.3705	marine benthic biome	marine sediment	contaminated sediment	marine sediment
722.TRRsed2.4.s.4.1.sequence	79	69246	0.114086	32.551	-117.112	Large river biome	river	sediment	freshwater sediment
1197.SE.20101019.GY.LBNL9.BC.463.a	175	153406	0.114076	28.5141	-88.6006	marine benthic biome	marine sediment	contaminated sediment	marine sediment
1622.UPSub.104.105	63	55296	0.113932	42.06	-71.3776	Small lake biome	pond	lake sediment	freshwater sediment
945.P1.C7.lane2.NoIndex.L002	50	43900	0.113895	53.167	13.033	Large lake biome	freshwater lake	fresh water	fresh water
678.seasonal.insitu.sample.590	60	52699	0.113854	50.338	-4.148	marine biome	neritic zone	marine sediment	marine sediment
1526.HCanyon2R3	165	144982	0.113807	37.552	-110.675	Large river biome	dam	soil	terrestrial soil
1288.SSBH15Oct07.McMahon.Pool.2.and.1percentPhiX.110310.HWUSI.EAS552R.0357.s.2.1.sequence	13	11440	0.113636	37.09	-95.71	Small lake biome	freshwater lake	fresh water	fresh water
1580.WPA.sed.D1	69	60835	0.113422	17.9511	-67.1932	Small lake biome	haline habitat	hypersaline water	marine water
1526.HCanyon9R2	55	48580	0.113215	37.55	-110.677	Large river biome	dam	soil	terrestrial soil
1197.SE.20101010.GY.D062S.BC.233	170	150188	0.113191	28.2656	-88.9233	marine benthic biome	marine sediment	contaminated sediment	marine sediment
678.OA.mesocosm.389	215	190081	0.11311	50.338	-4.148	marine biome	neritic zone	marine sediment	marine sediment
1622.UPSub.25.26	62	54870	0.112994	42.06	-71.3776	Small lake biome	pond	lake sediment	freshwater sediment
678.seasonal.insitu.sample.573	84	74357	0.112969	50.338	-4.148	marine biome	neritic zone	marine sediment	marine sediment
755.LSSF.ETA.D10.22.07.11.lane1.NoIndex.L001	59	52300	0.112811	55.873	-4.284	urban biome	biofilter	sand	other
1197.SE.20101013.GY.D055S.BC.269	201	178363	0.112692			marine benthic biome	marine sediment	contaminated sediment	marine sediment
1622.UPMain.102.103A	63	55940	0.112621	42.06	-71.3776	Small lake biome	pond	lake sediment	freshwater sediment
1627.RBC	81	72225	0.11215	33.04	80.48	Small lake biome	lake	sediment	freshwater sediment
1526.HCanyon4R3	128	114611	0.111682	37.551	-110.677	Large river biome	dam	soil	terrestrial soil
1642.MS00257	95	85138	0.111584	35.117	138.937	cropland biome	alluvial paddy field soil	soil	terrestrial soil
678.T.RFLP.Sample.740	72	64550	0.111541	50.338	-4.148	marine biome	neritic zone	marine sediment	marine sediment
1622.UPMain.108.109A	58	52075	0.111378	42.06	-71.3776	Small lake biome	pond	lake sediment	freshwater sediment
1622.UPMain.41.42B	49	44027	0.111295	42.06	-71.3776	Small lake biome	pond	lake sediment	freshwater sediment
2382.RU006.C181.RH.1.777.rhizo.9.12.lane7.NoIndex.L007.sequences	70	62944	0.11121	41.0094	-72.494	cropland biome	vineyard	rhizosphere	host-associated
1288.TBH24Sept07.McMahon.Pool.1.and.1percentPhiX.110310.HWUSI.EAS552R.0357.s.7.1.sequence	13	11735	0.11078	37.09	-95.71	Small lake biome	freshwater lake	fresh water	fresh water
678.OA.mesocosm.383	85	76739	0.110765	50.338	-4.148	marine biome	neritic zone	marine sediment	marine sediment
1526.Halls6R1	27	24500	0.110204	37.472	-110.71	Large river biome	dam	soil	terrestrial soil
1521.MD5.s.6.1.sequences	254	230599	0.110148	35.2	-115.87	desert biome	dry soil	soil	terrestrial soil
1036.B.N.7.2.s.4.1.sequences	157	143893	0.109109	64.49	-157.75	tundra biome	bog	soil	terrestrial soil
1622.UPSub.28.29	67	61494	0.108954	42.06	-71.3776	Small lake biome	pond	lake sediment	freshwater sediment
2382.SH007.C6.RH.1.701.bulk.9.12.lane7.NoIndex.L007.sequences	106	97417	0.108811	41.0149	-72.5285	cropland biome	vineyard	bulk soil	terrestrial soil
1622.UPSub.36.37	34	31274	0.108717	42.06	-71.3776	Small lake biome	pond	lake sediment	freshwater sediment
678.seasonal.insitu.sample.520	27	24920	0.108347	50.338	-4.148	marine biome	neritic zone	marine sediment	marine sediment
1622.UPSub.15.16	62	57246	0.108305	42.06	-71.3776	Small lake biome	pond	lake sediment	freshwater sediment
1622.UPSub.54.55	61	56347	0.108258	42.06	-71.3776	Small lake biome	pond	lake sediment	freshwater sediment
1526.Halls10R2	67	61891	0.108255			Large river biome	dam	soil	terrestrial soil
1622.UPSub.52.53	53	49042	0.108071	42.06	-71.3776	Small lake biome	pond	lake sediment	freshwater sediment
1622.UPMain.18.19B	60	55534	0.108042	42.06	-71.3776	Small lake biome	pond	lake sediment	freshwater sediment
1197.SE.20101018.GY.D004S.BC.386	253	234281	0.10799	28.5809	-87.8857	marine benthic biome	marine sediment	contaminated sediment	marine sediment
846.Fagna24102011Soil15B1	230	213221	0.107869	43.984	11.342	cropland biome	agricultural soil	soil	terrestrial soil
1694.St4F4.Pmoss.Jstar.16s.NoIndex.sequences	19	17657	0.107606	37.2528	-3.02915	mediterranean woodland biome	nest of bird	avian egg product	other
2382.MU002.C3.HA.5.498.root.4.12.lane7.NoIndex.L007.sequences	92	85525	0.107571	41.0149	-72.5285	cropland biome	vineyard	organic material	other
1001.SKD3	17	15849	0.107262	33.194	-117.241	cropland biome	agricultural soil	soil	terrestrial soil
1526.HCanyon0R3	56	52319	0.107036	37.552	-110.675	Large river biome	dam	soil	terrestrial soil
1622.UPMain.27.28	60	56090	0.106971	42.06	-71.3776	Small lake biome	pond	lake sediment	freshwater sediment
945.P4.G12.lane2.NoIndex.L002	65	60915	0.106706	53.167	13.033	Large lake biome	freshwater lake	fresh water	fresh water
1197.SE.20101020.GY.LBNL12.BC.520	204	191951	0.106277	28.3247	-88.9397	marine benthic biome	marine sediment	contaminated sediment	marine sediment
1622.UPMain.22.23	58	54654	0.106122	42.06	-71.3776	Small lake biome	pond	lake sediment	freshwater sediment
1622.UPMain.95.96	49	46189	0.106086	42.06	-71.3776	Small lake biome	pond	lake sediment	freshwater sediment
1622.PP.15.16A	62	58456	0.106063	42.3084	-71.3412	Small lake biome	pond	lake sediment	freshwater sediment
678.OA.mesocosm.384	44	41536	0.105932	50.338	-4.148	marine biome	neritic zone	marine sediment	marine sediment
678.T.RFLP.Sample.654	37	34930	0.105926	50.338	-4.148	marine biome	neritic zone	marine sediment	marine sediment
1674.McG.F110714Ch3H1	17	16094	0.105629	40.748	-74.001	urban biome	garden soil	soil	terrestrial soil
1622.UPSub.39.40	50	47353	0.10559	42.06	-71.3776	Small lake biome	pond	lake sediment	freshwater sediment
1622.UPSub.46.47	61	57778	0.105577	42.06	-71.3776	Small lake biome	pond	lake sediment	freshwater sediment
1526.Stillton6R2	23	21788	0.105563	37.501	-110.7	Large river biome	dam	soil	terrestrial soil
1622.UPMain.77.78	40	37919	0.105488	42.06	-71.3776	Small lake biome	pond	lake sediment	freshwater sediment
1622.UPSub.21.22	61	57911	0.105334	42.06	-71.3776	Small lake biome	pond	lake sediment	freshwater sediment
678.seasonal.insitu.sample.563	11	10443	0.105334	50.338	-4.148	marine biome	neritic zone	marine sediment	marine sediment
1622.UPSub.41.42	56	53381	0.104906	42.06	-71.3776	Small lake biome	pond	lake sediment	freshwater sediment
678.OA.mesocosm.369	89	85221	0.104434	50.338	-4.148	marine biome	neritic zone	marine sediment	marine sediment
807.C.F.10.b	59	57033	0.103449	45.9429	-106.949	Small river biome	fresh water	stream sediment	freshwater sediment
945.P6.A7.lane2.NoIndex.L002	71	68740	0.103288	53.1	13.033	Large lake biome	freshwater lake	fresh water	fresh water
1622.UPMain.103.104A	50	48440	0.10322	42.06	-71.3776	Small lake biome	pond	lake sediment	freshwater sediment
1622.UPMain.51.52	53	51369	0.103175	42.06	-71.3776	Small lake biome	pond	lake sediment	freshwater sediment
894.MR512.lane3.NoIndex.L003	23	22315	0.10307	-37.6253	145.579	Large river biome	animal-associated habitat	feces	host-associated
1747.rinca.42.101112	39	37886	0.10294	33.735	-84.374	urban biome	animal-associated habitat	sebum	host-associated
2382.RU006.C181.RH.2.582.rhizo.4.12.lane7.NoIndex.L007.sequences	38	36967	0.102794	41.0093	-72.4942	cropland biome	vineyard	rhizosphere	host-associated
1580.TtB.sed.D1	57	55467	0.102764	17.9673	-67.0188	mangrove biome	plant-associated habitat	marine sediment	marine sediment
945.P1.D3.lane2.NoIndex.L002	37	36079	0.102553	53.167	13.033	Large lake biome	freshwater lake	fresh water	fresh water
678.OA.mesocosm.381	104	101612	0.10235	50.338	-4.148	marine biome	neritic zone	marine sediment	marine sediment
1622.UPSub.26.27	54	52816	0.102242	42.06	-71.3776	Small lake biome	pond	lake sediment	freshwater sediment
1622.UPMain.93.94	42	41080	0.10224	42.06	-71.3776	Small lake biome	pond	lake sediment	freshwater sediment
678.OA.mesocosm.363	119	116491	0.102154	50.338	-4.148	marine biome	neritic zone	marine sediment	marine sediment
755.SSFB.L1.D50.21.06.11.lane1.NoIndex.L001	56	54856	0.102085	55.905	-3.203	urban biome	biofilter	sand	other
1622.UPMain.23.24	50	49052	0.101933	42.06	-71.3776	Small lake biome	pond	lake sediment	freshwater sediment
678.T.RFLP.Sample.661	65	63828	0.101836	50.338	-4.148	marine biome	neritic zone	marine sediment	marine sediment
1622.UPMain.65.66	38	37339	0.10177	42.06	-71.3776	Small lake biome	pond	lake sediment	freshwater sediment
722.TRRsed2.2.s.2.1.sequence	57	56015	0.101758	32.551	-117.112	Large river biome	river	sediment	freshwater sediment
1579.M.1.0	77	75709	0.101705	20.123	-155.764	tropical shrubland biome	volcano	soil	terrestrial soil
1694.St2H5.Pmoss.Jstar.16s.NoIndex.sequences	121	118986	0.101693	37.2528	-3.02915	mediterranean woodland biome	nest of bird	avian egg product	other
755.SSFB.L3.D1.21.06.11.lane1.NoIndex.L001	62	61128	0.101427	55.905	-3.204	urban biome	biofilter	sand	other
1674.McG.F110714Jr1R1	16	15859	0.100889	40.826	-73.94	urban biome	garden soil	soil	terrestrial soil
1622.UPSub.16.17	46	45608	0.100859	42.06	-71.3776	Small lake biome	pond	lake sediment	freshwater sediment
1622.UPSub.49.50	55	54595	0.100742	42.06	-71.3776	Small lake biome	pond	lake sediment	freshwater sediment
1288.TBH09Aug07.McMahon.Pool.1.and.1percentPhiX.110310.HWUSI.EAS552R.0357.s.1.1.sequence	16	15898	0.100642	37.09	-95.71	Small lake biome	freshwater lake	fresh water	fresh water
1642.MS00264	72	71627	0.100521	35.117	138.937	cropland biome	alluvial paddy field soil	soil	terrestrial soil
1622.UPMain.31.32B	47	46790	0.100449	42.06	-71.3776	Small lake biome	pond	lake sediment	freshwater sediment
1622.UPSub.57.58	55	54885	0.10021	42.06	-71.3776	Small lake biome	pond	lake sediment	freshwater sediment
945.P4.G9.lane2.NoIndex.L002	56	55934	0.100118	53.167	13.033	Large lake biome	freshwater lake	fresh water	fresh water
678.seasonal.insitu.sample.589	45	45269	0.0994058	50.338	-4.148	marine biome	neritic zone	marine sediment	marine sediment
1622.UPMain.82.83	62	62534	0.0991461	42.06	-71.3776	Small lake biome	pond	lake sediment	freshwater sediment
940.RD.26.Dorsal	19	19227	0.0988194	39.03	-108.56	freshwater biome	animal-associated habitat	mucus	host-associated
678.OA.mesocosm.439	78	79021	0.0987079	50.338	-4.148	marine biome	neritic zone	marine sediment	marine sediment
1622.UPMain.40.41B	30	30420	0.0986193	42.06	-71.3776	Small lake biome	pond	lake sediment	freshwater sediment
1674.McG.G110714Ch2	19	19356	0.0981608	40.748	-74.001	urban biome	garden soil	soil	terrestrial soil
1622.UPMain.80.81	56	57059	0.098144	42.06	-71.3776	Small lake biome	pond	lake sediment	freshwater sediment
2192.H01a.Nose.234.lane6.NoIndex.L006	61	62209	0.0980566	41.88	-87.63	urban biome	human-associated habitat	mucus	host-associated
1578.A2.high0.36to0.40	65	66381	0.0979196	71.215	-156.513	tundra biome	tundra	soil	terrestrial soil
1526.Stillton1R2	101	103170	0.0978967	37.495	-110.7	Large river biome	dam	soil	terrestrial soil
1197.SE.20101018.GY.D002S.BC.382.a	131	133837	0.0978803	28.5571	-87.7607	marine benthic biome	marine sediment	contaminated sediment	marine sediment
1883.2009.327.Crump.Artic.LTREB.main.lane3.NoIndex	57	58238	0.0978742	68.6085	-149.588	freshwater biome	freshwater habitat	biofilm	other
1694.St1A7.Pmoss.Jstar.16s.NoIndex.sequences	90	91971	0.0978569	37.2256	-2.96166	mediterranean woodland biome	nest of bird	avian egg product	other
2382.DPOO1.C1.HA.5.646.bulk.9.12.lane7.NoIndex.L007.sequences	89	91182	0.097607	41.0252	-72.4616	cropland biome	vineyard	bulk soil	terrestrial soil
1694.St3E1.Pmoss.Jstar.16s.NoIndex.sequences	167	171493	0.0973801	37.2528	-3.02915	mediterranean woodland biome	nest of bird	avian egg product	other
1674.McG.F110714Ch1R5	21	21591	0.0972627	40.748	-74.001	urban biome	garden soil	soil	terrestrial soil
1622.UPMain.105.106A	51	52571	0.0970117	42.06	-71.3776	Small lake biome	pond	lake sediment	freshwater sediment
1694.St1D5.Pmoss.Jstar.16s.NoIndex.sequences	69	71216	0.0968883	37.2214	-2.94897	mediterranean woodland biome	nest of bird	avian egg product	other
1622.UPSub.18.19	53	54823	0.0966748	42.06	-71.3776	Small lake biome	pond	lake sediment	freshwater sediment
1579.M.3.0	77	80084	0.096149	20.123	-155.764	tropical shrubland biome	volcano	soil	terrestrial soil
1674.McG.F110714Jr3H1	19	19800	0.0959596	40.826	-73.94	urban biome	garden soil	soil	terrestrial soil
894.SV1764.lane5.NoIndex.L005	38	39649	0.095841	-37.827	145.415	Large river biome	animal-associated habitat	feces	host-associated
1580.TtA.sed.D1	52	54317	0.0957343	17.9675	-67.0188	mangrove biome	plant-associated habitat	marine sediment	marine sediment
1622.UPSub.32.33	47	49102	0.0957191	42.06	-71.3776	Small lake biome	pond	lake sediment	freshwater sediment
1622.UPMain.52.53	55	57524	0.0956123	42.06	-71.3776	Small lake biome	pond	lake sediment	freshwater sediment
1622.UPMain.112.113	59	61903	0.0953104	42.06	-71.3776	Small lake biome	pond	lake sediment	freshwater sediment
1622.DP.11.12A.2	37	38886	0.0951499	42.1757	-72.7	Small lake biome	pond	lake sediment	freshwater sediment
1674.McG.G110719Di1	13	13726	0.0947108	40.809	-73.963	urban biome	garden soil	soil	terrestrial soil
1526.Stillton5R2	92	97204	0.0946463	37.498	-110.7	Large river biome	dam	soil	terrestrial soil
1622.UPMain.39.40B	45	47622	0.0944941	42.06	-71.3776	Small lake biome	pond	lake sediment	freshwater sediment
1622.UPSub.221.222B	54	57292	0.094254	42.06	-71.3776	Small lake biome	pond	lake sediment	freshwater sediment
1747.DZF.6132012.TJ.exhibit.glass	23	24501	0.0938737	39.74	-104.98	urban biome	animal-associated habitat	surface layer	other
1622.UPMain.36.37B	42	44816	0.0937165	42.06	-71.3776	Small lake biome	pond	lake sediment	freshwater sediment
1526.HCanyon5R2	127	135584	0.0936689	37.551	-110.677	Large river biome	dam	soil	terrestrial soil
1674.McG.F110714Jr1R4	16	17099	0.0935727	40.826	-73.94	urban biome	garden soil	soil	terrestrial soil
1622.UPMain.12.13A	65	69515	0.093505	42.06	-71.3776	Small lake biome	pond	lake sediment	freshwater sediment
1748.5.30.12.P.16.D	100	106979	0.0934763	40.01	-105.271	urban biome	animal-associated habitat	sebum	host-associated
1622.UPSub.97.98	54	57776	0.0934644	42.06	-71.3776	Small lake biome	pond	lake sediment	freshwater sediment
1642.MS00270	88	94242	0.0933766	35.117	138.937	cropland biome	alluvial paddy field soil	soil	terrestrial soil
1197.SE.20101009.GY.ALTFF002.BC.225	133	142496	0.093336	28.9399	-88.8931	marine benthic biome	marine sediment	contaminated sediment	marine sediment
1622.UPSub.63.64	50	53665	0.0931706	42.06	-71.3776	Small lake biome	pond	lake sediment	freshwater sediment
1526.HCanyon10R2	34	36539	0.0930513	37.55	-110.677	Large river biome	dam	soil	terrestrial soil
1622.UPSub.38.39	44	47334	0.0929564	42.06	-71.3776	Small lake biome	pond	lake sediment	freshwater sediment
755.SSFA.L2.D5.10.05.11.lane1.NoIndex.L001	52	56042	0.0927876	55.906	-3.204	urban biome	biofilter	sand	other
1627.DZC	43	46387	0.0926984	31.85	87.47	Small lake biome	lake	sediment	freshwater sediment
1642.MS00232	79	85247	0.0926719	35.117	138.937	cropland biome	alluvial paddy field soil	soil	terrestrial soil
678.OA.mesocosm.455	11	11933	0.0921813	50.338	-4.148	marine biome	neritic zone	marine sediment	marine sediment
678.OA.mesocosm.391	80	86828	0.0921362	50.338	-4.148	marine biome	neritic zone	marine sediment	marine sediment
678.seasonal.insitu.sample.564	40	43443	0.0920747	50.338	-4.148	marine biome	neritic zone	marine sediment	marine sediment
1674.McG.F110715Ly5R2	16	17381	0.0920545	40.638	-74.074	urban biome	garden soil	soil	terrestrial soil
1622.UPSub.100.101	50	54328	0.0920336	42.06	-71.3776	Small lake biome	pond	lake sediment	freshwater sediment
1526.Halls3R1	85	92375	0.0920162	37.472	-110.709	Large river biome	dam	soil	terrestrial soil
1622.UPSub.108.109	51	55473	0.0919366	42.06	-71.3776	Small lake biome	pond	lake sediment	freshwater sediment
678.T.RFLP.Sample.766	15	16320	0.0919118	50.338	-4.148	marine biome	neritic zone	marine sediment	marine sediment
945.P1.G4.lane2.NoIndex.L002	38	41402	0.091783	53.167	13.033	Large lake biome	freshwater lake	fresh water	fresh water
1674.McG.F110714Ch1R2	15	16375	0.0916031	40.748	-74.001	urban biome	garden soil	soil	terrestrial soil
1526.Stillton11R3	107	116879	0.0915477	37.502	-110.699	Large river biome	dam	soil	terrestrial soil
678.OA.mesocosm.467	40	43824	0.0912742	50.338	-4.148	marine biome	neritic zone	marine sediment	marine sediment
755.SSFA.L3.2.D50.21.06.11.lane1.NoIndex.L001	51	55956	0.091143	55.905	-3.204	urban biome	biofilter	sand	other
1622.UPSub.43.44	45	49461	0.0909808	42.06	-71.3776	Small lake biome	pond	lake sediment	freshwater sediment
1622.UPSub.50.51	41	45100	0.0909091	42.06	-71.3776	Small lake biome	pond	lake sediment	freshwater sediment
1034.ZKD1	86	94875	0.0906456	74.4804	-20.5573	tundra biome	tundra	soil	terrestrial soil
1622.UPSub.19.20	54	59596	0.0906101	42.06	-71.3776	Small lake biome	pond	lake sediment	freshwater sediment
2382.DPOO1.C1.HA.1.427.rhizo.4.12.lane7.NoIndex.L007.sequences	73	80808	0.0903376	41.0253	-72.4617	cropland biome	vineyard	rhizosphere	host-associated
2382.SH007.C6.RH.5.721.bulk.9.12.lane7.NoIndex.L007.sequences	78	86551	0.0901203	41.0149	-72.5285	cropland biome	vineyard	bulk soil	terrestrial soil
1001.SKB3	15	16780	0.0893921	33.194	-117.241	cropland biome	agricultural soil	soil	terrestrial soil
678.T.RFLP.Sample.675	21	23586	0.0890359	50.338	-4.148	marine biome	neritic zone	marine sediment	marine sediment
1694.St2D4.Pmoss.Jstar.16s.NoIndex.sequences	25	28122	0.0888984	37.2256	-2.96166	mediterranean woodland biome	nest of bird	avian egg product	other
1622.UPSub.271.272B	61	68619	0.0888967	42.06	-71.3776	Small lake biome	pond	lake sediment	freshwater sediment
1622.UPMain.44.45	76	85773	0.088606	42.06	-71.3776	Small lake biome	pond	lake sediment	freshwater sediment
1622.UPMain.92.93	49	55428	0.088403	42.06	-71.3776	Small lake biome	pond	lake sediment	freshwater sediment
1674.McG.G110713Br3	17	19249	0.0883163	40.667	-73.912	urban biome	garden soil	soil	terrestrial soil
1622.UPSub.65.66	33	37429	0.0881669	42.06	-71.3776	Small lake biome	pond	lake sediment	freshwater sediment
678.T.RFLP.Sample.751	13	14749	0.0881416	50.338	-4.148	marine biome	neritic zone	marine sediment	marine sediment
1674.McG.F110714Ch2H2	16	18167	0.0880718	40.748	-74.001	urban biome	garden soil	soil	terrestrial soil
1622.UPMain.14.15A	56	63610	0.0880365	42.06	-71.3776	Small lake biome	pond	lake sediment	freshwater sediment
678.OA.mesocosm.380	103	117015	0.0880229	50.338	-4.148	marine biome	neritic zone	marine sediment	marine sediment
1642.MS00247	86	97737	0.0879912	35.117	138.937	cropland biome	alluvial paddy field soil	soil	terrestrial soil
1642.MS00159	69	78540	0.0878533	35.117	138.937	cropland biome	alluvial paddy field soil	soil	terrestrial soil
1622.UPMain.30.31A	46	52442	0.087716	42.06	-71.3776	Small lake biome	pond	lake sediment	freshwater sediment
678.OA.mesocosm.398	48	54748	0.0876744	50.338	-4.148	marine biome	neritic zone	marine sediment	marine sediment
846.Fagna24102011Soil12B2	190	216946	0.0875794	43.984	11.342	cropland biome	agricultural soil	soil	terrestrial soil
1674.McG.F110714Ch2H3	14	16018	0.0874017	40.748	-74.001	urban biome	garden soil	soil	terrestrial soil
1674.McG.F110714Ch3R5	15	17170	0.0873617	40.748	-74.001	urban biome	garden soil	soil	terrestrial soil
678.T.RFLP.Sample.606	38	43519	0.0873182	50.338	-4.148	marine biome	neritic zone	marine sediment	marine sediment
1622.UPMain.16.17B	36	41297	0.0871734	42.06	-71.3776	Small lake biome	pond	lake sediment	freshwater sediment
1622.UPMain.49.50	20	22950	0.087146	42.06	-71.3776	Small lake biome	pond	lake sediment	freshwater sediment
1622.UPSub.47.48	45	51735	0.0869817	42.06	-71.3776	Small lake biome	pond	lake sediment	freshwater sediment
755.SSFB.L1.D30.20.09.11.lane1.NoIndex.L001	52	59800	0.0869565	55.905	-3.203	urban biome	biofilter	sand	other
678.OA.mesocosm.364	56	64426	0.0869214	50.338	-4.148	marine biome	neritic zone	marine sediment	marine sediment
846.Fagna24102011Soil14C1	166	191527	0.0866719	43.984	11.342	cropland biome	agricultural soil	soil	terrestrial soil
1580.2CB.sed.D1	65	75022	0.0866413	37.5688	-122.103	marine biome	marine habitat	saline lake sediment	marine sediment
1694.St1H5.Pmoss.Jstar.16s.NoIndex.sequences	70	80839	0.0865919	37.2214	-2.94897	mediterranean woodland biome	nest of bird	avian egg product	other
1622.UPMain.87.88	48	55567	0.0863822	42.06	-71.3776	Small lake biome	pond	lake sediment	freshwater sediment
1622.UPSub.90.91	48	55679	0.0862084	42.06	-71.3776	Small lake biome	pond	lake sediment	freshwater sediment
2382.MU002.C3.HA.3.686.bulk.9.12.lane7.NoIndex.L007.sequences	86	99794	0.0861775	41.0626	-72.4519	cropland biome	vineyard	bulk soil	terrestrial soil
1197.SE.20101001.GY.LBNL1.BC.120.a	126	146462	0.0860291	28.705	-88.4926	marine benthic biome	marine sediment	contaminated sediment	marine sediment
1622.UPMain.110.111	44	51159	0.0860064	42.06	-71.3776	Small lake biome	pond	lake sediment	freshwater sediment
1642.MS00261	108	125799	0.0858512	35.117	138.937	cropland biome	alluvial paddy field soil	soil	terrestrial soil
755.SSFA.L2.D20.10.05.11.lane1.NoIndex.L001	47	54842	0.0857007	55.906	-3.204	urban biome	biofilter	sand	other
1694.St3F1.Pmoss.Jstar.16s.NoIndex.sequences	88	102685	0.085699	37.2528	-3.02915	mediterranean woodland biome	nest of bird	avian egg product	other
1526.Stillton2R3	162	189078	0.0856789	37.496	-110.7	Large river biome	dam	soil	terrestrial soil
1674.McG.G110719Di5	15	17528	0.0855774	40.809	-73.963	urban biome	garden soil	soil	terrestrial soil
945.P5.H1.lane2.NoIndex.L002	52	60779	0.0855559	53.167	13.033	Large lake biome	freshwater lake	fresh water	fresh water
1526.Halls1R1	95	111048	0.0855486	37.473	-110.709	Large river biome	dam	soil	terrestrial soil
1674.McG.F110715Ly6H5	14	16389	0.0854231	40.638	-74.074	urban biome	garden soil	soil	terrestrial soil
678.OA.mesocosm.446	50	58554	0.0853913	50.338	-4.148	marine biome	neritic zone	marine sediment	marine sediment
1622.UPSub.60.61	44	51580	0.0853044	42.06	-71.3776	Small lake biome	pond	lake sediment	freshwater sediment
1197.SE.20101009.GY.ALTFF002.BC.225.a	186	218057	0.0852988	28.9399	-88.8931	marine benthic biome	marine sediment	contaminated sediment	marine sediment
1622.UPMain.69.70	37	43378	0.0852967	42.06	-71.3776	Small lake biome	pond	lake sediment	freshwater sediment
1622.UPSub.96.97	35	41141	0.0850733	42.06	-71.3776	Small lake biome	pond	lake sediment	freshwater sediment
1622.UPSub.102.103	44	51730	0.085057	42.06	-71.3776	Small lake biome	pond	lake sediment	freshwater sediment
1580.WPC.sed.D1	58	68235	0.0850004	17.9506	-67.1934	Small lake biome	haline habitat	hypersaline water	marine water
1024.MU002.C3.HA.2.66.rhizo.6.11.G1.L00	17	20021	0.0849108	41.0628	-75.4501	cropland biome	vineyard	rhizosphere	host-associated
1622.DP.15.16A.2	41	48294	0.0848967	42.1757	-72.7	Small lake biome	pond	lake sediment	freshwater sediment
1001.SKB1	11	12964	0.0848504	33.194	-117.241	cropland biome	agricultural soil	soil	terrestrial soil
1622.UPMain.20.21	60	70761	0.0847925	42.06	-71.3776	Small lake biome	pond	lake sediment	freshwater sediment
810.1230A1H1	131	154519	0.0847792	-9.11228	-80.5835	marine benthic biome	ocean floor	marine sediment	marine sediment
1674.McG.P110714Hi3	14	16528	0.0847047	40.747	-74.005	urban biome	garden soil	soil	terrestrial soil
1721.S16T	51	60296	0.0845827	-28.833	153.417	cropland biome	cultivated habitat	soil	terrestrial soil
755.SSFA.L3.3.D50.21.06.11.lane1.NoIndex.L001	47	55601	0.0845309	55.905	-3.204	urban biome	biofilter	sand	other
755.SSFB.L1.D40.21.06.11.lane1.NoIndex.L001	39	46260	0.0843061	55.905	-3.203	urban biome	biofilter	sand	other
678.T.RFLP.Sample.668	35	41556	0.0842237	50.338	-4.148	marine biome	neritic zone	marine sediment	marine sediment
1642.MS00521	96	114267	0.0840138	35.117	138.937	cropland biome	rice field	rhizosphere	host-associated
1578.O3.high0.26to0.30	54	64366	0.0838952	71.253	-156.539	tundra biome	tundra	soil	terrestrial soil
1622.UPMain.43.44	47	56121	0.0837476	42.06	-71.3776	Small lake biome	pond	lake sediment	freshwater sediment
1622.UPSub.35.36	47	56161	0.083688	42.06	-71.3776	Small lake biome	pond	lake sediment	freshwater sediment
1883.2007.221.Crump.Artic.LTREB.main.lane2.NoIndex	51	60986	0.0836258	68.6085	-149.588	freshwater biome	freshwater habitat	biofilm	other
1622.UPMain.9.10	60	71917	0.0834295	42.06	-71.3776	Small lake biome	pond	lake sediment	freshwater sediment
1622.UPMain.67.68	34	40787	0.0833599	42.06	-71.3776	Small lake biome	pond	lake sediment	freshwater sediment
1526.HCanyon9R1	53	63594	0.0833412	37.55	-110.677	Large river biome	dam	soil	terrestrial soil
1526.Stillton0R1	112	134400	0.0833333	37.495	-110.7	Large river biome	dam	soil	terrestrial soil
678.OA.mesocosm.375	86	103425	0.083152	50.338	-4.148	marine biome	neritic zone	marine sediment	marine sediment
1694.St5H4.Pmoss.Jstar.16s.NoIndex.sequences	93	112105	0.0829579	37.2214	-2.94897	mediterranean woodland biome	nest of bird	avian egg product	other
1622.UPSub.84.85	60	72374	0.0829027	42.06	-71.3776	Small lake biome	pond	lake sediment	freshwater sediment
678.OA.mesocosm.400	53	63946	0.0828824	50.338	-4.148	marine biome	neritic zone	marine sediment	marine sediment
1580.1CB.sed.D1	52	62758	0.082858	37.5695	-122.102	Small lake biome	marine habitat	saline lake sediment	marine sediment
678.T.RFLP.Sample.724	33	39873	0.0827628	50.338	-4.148	marine biome	neritic zone	marine sediment	marine sediment
1642.MS00195	84	101551	0.0827171	35.117	138.937	cropland biome	alluvial paddy field soil	soil	terrestrial soil
1674.McG.F110714Ch3H2	16	19345	0.0827087	40.748	-74.001	urban biome	garden soil	soil	terrestrial soil
1622.UPMain.55.56	37	44761	0.0826612	42.06	-71.3776	Small lake biome	pond	lake sediment	freshwater sediment
1642.MS00070	98	118593	0.0826356	35.117	138.937	cropland biome	alluvial paddy field soil	soil	terrestrial soil
1642.MS00193	48	58094	0.0826247	35.117	138.937	cropland biome	alluvial paddy field soil	soil	terrestrial soil
1526.HCanyon8R2	62	75093	0.0825643	37.55	-110.677	Large river biome	dam	soil	terrestrial soil
1642.MS00226	64	77632	0.0824402	35.117	138.937	cropland biome	alluvial paddy field soil	soil	terrestrial soil
1526.HCanyon2R2	100	121307	0.0824355	37.552	-110.675	Large river biome	dam	soil	terrestrial soil
755.SSFB.L1.D40.03.05.11.lane1.NoIndex.L001	66	80149	0.0823466	55.905	-3.203	urban biome	biofilter	sand	other
1622.UPSub.22.23	49	59527	0.0823156	42.06	-71.3776	Small lake biome	pond	lake sediment	freshwater sediment
678.T.RFLP.Sample.600	29	35287	0.0821832	50.338	-4.148	marine biome	neritic zone	marine sediment	marine sediment
1036.B.C.0.2.s.4.1.sequences	141	171654	0.082142	64.49	-157.75	tundra biome	bog	soil	terrestrial soil
1747.DZF.612012.C.window	9	10959	0.0821243	39.74	-104.98	urban biome	animal-associated habitat	surface layer	other
755.SSFA.L2.D20.03.05.11.lane1.NoIndex.L001	54	65769	0.0821056	55.906	-3.204	urban biome	biofilter	sand	other
1622.UPSub.56.57	46	56030	0.0820989	42.06	-71.3776	Small lake biome	pond	lake sediment	freshwater sediment
678.seasonal.insitu.sample.534	39	47553	0.0820138	50.338	-4.148	marine biome	neritic zone	marine sediment	marine sediment
1674.McG.G110715Ly5	15	18321	0.0818733	40.638	-74.074	urban biome	garden soil	soil	terrestrial soil
1197.SE.20101009.GY.FF003.BC.221	159	194214	0.0818685	28.874	-88.7569	marine benthic biome	marine sediment	contaminated sediment	marine sediment
1622.UPSub.103.104	41	50147	0.0817596	42.06	-71.3776	Small lake biome	pond	lake sediment	freshwater sediment
1642.MS00297	76	93076	0.0816537	35.117	138.937	cropland biome	alluvial paddy field soil	soil	terrestrial soil
1622.UPSub.78.79	56	68620	0.0816089	42.06	-71.3776	Small lake biome	pond	lake sediment	freshwater sediment
894.MR506.lane3.NoIndex.L003	19	23303	0.0815346	-37.6253	145.579	Large river biome	animal-associated habitat	feces	host-associated
1642.MS00279	15	18400	0.0815217	35.117	138.937	cropland biome	alluvial paddy field soil	soil	terrestrial soil
1642.MS00081	64	78539	0.0814882	35.117	138.937	cropland biome	alluvial paddy field soil	soil	terrestrial soil
755.SSFA.L3.D3.18.10.11.lane1.NoIndex.L001	32	39302	0.0814208	55.905	-3.204	urban biome	biofilter	sand	other
1674.McG.F110714Ch2H1	13	15967	0.0814179	40.748	-74.001	urban biome	garden soil	soil	terrestrial soil
925.SC5x	20	24568	0.0814067	44.567	-110.863	rangeland biome	hot spring	microbial mat	other
1622.UPSub.71.72	42	51679	0.0812709	42.06	-71.3776	Small lake biome	pond	lake sediment	freshwater sediment
1622.UPMain.11.12B	43	52960	0.0811934	42.06	-71.3776	Small lake biome	pond	lake sediment	freshwater sediment
1197.SE.20101019.GY.LBNL8.BC.444.a	79	97348	0.0811522	28.5752	-88.5378	marine benthic biome	marine sediment	contaminated sediment	marine sediment
678.seasonal.insitu.sample.565	74	91255	0.0810914	50.338	-4.148	marine biome	neritic zone	marine sediment	marine sediment
1622.UPSub.68.69	41	50611	0.0810101	42.06	-71.3776	Small lake biome	pond	lake sediment	freshwater sediment
1622.UPSub.105.106	57	70394	0.0809728	42.06	-71.3776	Small lake biome	pond	lake sediment	freshwater sediment
1622.UPMain.17.18B	42	51882	0.0809529	42.06	-71.3776	Small lake biome	pond	lake sediment	freshwater sediment
1622.UPMain.19.20B	48	59308	0.0809334	42.06	-71.3776	Small lake biome	pond	lake sediment	freshwater sediment
1642.MS00057	52	64254	0.0809288	35.117	138.937	cropland biome	alluvial paddy field soil	soil	terrestrial soil
1288.TBH06Aug07.McMahon.Pool.1.and.1percentPhiX.110310.HWUSI.EAS552R.0357.s.1.1.sequence	9	11160	0.0806452	37.09	-95.71	Small lake biome	freshwater lake	fresh water	fresh water
678.seasonal.insitu.sample.562	51	63253	0.0806286	50.338	-4.148	marine biome	neritic zone	marine sediment	marine sediment
2382.SH008.C6.HA.1.726.bulk.9.12.lane7.NoIndex.L007.sequences	72	89309	0.080619	41.0145	-72.5285	cropland biome	vineyard	bulk soil	terrestrial soil
1036.B.N.14.1.s.4.1.sequences	145	179919	0.0805918	64.49	-157.75	tundra biome	bog	soil	terrestrial soil
1622.UPSub.7.8	53	65931	0.0803871	42.06	-71.3776	Small lake biome	pond	lake sediment	freshwater sediment
2382.SH008.C6.HA.4.741.bulk.9.12.lane7.NoIndex.L007.sequences	70	87256	0.0802237	41.0145	-72.5285	cropland biome	vineyard	bulk soil	terrestrial soil
1526.Stillton3R1	122	152099	0.0802109	37.496	-110.7	Large river biome	dam	soil	terrestrial soil
1642.MS00404	94	117327	0.080118	35.117	138.937	cropland biome	rice field	rhizosphere	host-associated
678.T.RFLP.Sample.671	16	19975	0.0801001	50.338	-4.148	marine biome	neritic zone	marine sediment	marine sediment
846.Fagna24102011Soil12C1	187	233500	0.0800857	43.984	11.341	cropland biome	agricultural soil	soil	terrestrial soil
1622.UPMain.104.105	50	62440	0.0800769	42.06	-71.3776	Small lake biome	pond	lake sediment	freshwater sediment
755.SSFA.L2.D40.19.04.11.lane1.NoIndex.L001	50	62474	0.0800333	55.906	-3.204	urban biome	biofilter	sand	other
1642.MS00211	50	62484	0.0800205	35.117	138.937	cropland biome	alluvial paddy field soil	soil	terrestrial soil
1622.UPMain.138.139	32	40020	0.07996	42.06	-71.3776	Small lake biome	pond	lake sediment	freshwater sediment
678.seasonal.insitu.sample.524	22	27525	0.0799273	50.338	-4.148	marine biome	neritic zone	marine sediment	marine sediment
678.T.RFLP.Sample.747	46	57826	0.079549	50.338	-4.148	marine biome	neritic zone	marine sediment	marine sediment
1526.HCanyon4R2	109	137044	0.0795365	37.551	-110.677	Large river biome	dam	soil	terrestrial soil
1622.UPSub.66.67	34	42785	0.0794671	42.06	-71.3776	Small lake biome	pond	lake sediment	freshwater sediment
804.Julie.4	302	380453	0.0793791	38.862	-122.414	marine benthic biome	alkaline habitat	travertine	other
755.SSFA.L1.D20.19.07.11.lane1.NoIndex.L001	34	42846	0.079354	55.906	-3.204	urban biome	biofilter	sand	other
1288.TBH10Sept07.McMahon.Pool.1.and.1percentPhiX.110310.HWUSI.EAS552R.0357.s.1.1.sequence	23	28991	0.079335	37.09	-95.71	Small lake biome	freshwater lake	fresh water	fresh water
846.Fagna24102011Soil15B4	124	156313	0.079328	43.984	11.342	cropland biome	agricultural soil	soil	terrestrial soil
1674.McG.G110713Sj1	15	18920	0.0792812	40.671	-73.935	urban biome	garden soil	soil	terrestrial soil
1622.UPMain.97.98	31	39107	0.0792697	42.06	-71.3776	Small lake biome	pond	lake sediment	freshwater sediment
678.OA.mesocosm.374	18	22714	0.0792463	50.338	-4.148	marine biome	neritic zone	marine sediment	marine sediment
755.SSFA.L3.D5.14.06.11.lane1.NoIndex.L001	27	34081	0.079223	55.905	-3.204	urban biome	biofilter	sand	other
2382.SH007.C6.RH.1.501.bulk.4.12.lane7.NoIndex.L007.sequences	66	83335	0.0791984	41.0149	-72.5285	cropland biome	vineyard	bulk soil	terrestrial soil
755.SSFA.L1.D1.19.07.11.lane1.NoIndex.L001	46	58099	0.0791752	55.906	-3.204	urban biome	biofilter	sand	other
1622.UPSub.55.56	48	60645	0.0791491	42.06	-71.3776	Small lake biome	pond	lake sediment	freshwater sediment
1747.DZF.6202012.RJ.front.ledge	39	49383	0.0789745	39.74	-104.98	urban biome	animal-associated habitat	surface layer	other
678.OA.mesocosm.437	56	71054	0.0788133	50.338	-4.148	marine biome	neritic zone	marine sediment	marine sediment
1622.UPMain.115.116	42	53301	0.0787978	42.06	-71.3776	Small lake biome	pond	lake sediment	freshwater sediment
678.OA.mesocosm.357	46	58451	0.0786984	50.338	-4.148	marine biome	neritic zone	marine sediment	marine sediment
678.OA.mesocosm.451	39	49573	0.0786719	50.338	-4.148	marine biome	neritic zone	marine sediment	marine sediment
1526.Stillton0R3	101	128405	0.0786574	37.495	-110.7	Large river biome	dam	soil	terrestrial soil
755.SSFB.L3.D50.19.07.11.lane1.NoIndex.L001	53	67410	0.0786233	55.905	-3.204	urban biome	biofilter	sand	other
755.SSFA.L3.D50.14.06.11.lane1.NoIndex.L001	25	31820	0.0785669	55.905	-3.204	urban biome	biofilter	sand	other
1622.UPSub.94.95	43	54763	0.0785202	42.06	-71.3776	Small lake biome	pond	lake sediment	freshwater sediment
1642.MS00173	63	80283	0.0784724	35.117	138.937	cropland biome	alluvial paddy field soil	soil	terrestrial soil
1674.McG.G110713Sj2	13	16592	0.078351	40.671	-73.935	urban biome	garden soil	soil	terrestrial soil
678.OA.mesocosm.410	23	29378	0.0782899	50.338	-4.148	marine biome	neritic zone	marine sediment	marine sediment
1622.UPSub.81.82	43	54939	0.0782686	42.06	-71.3776	Small lake biome	pond	lake sediment	freshwater sediment
678.OA.mesocosm.397	78	99677	0.0782528	50.338	-4.148	marine biome	neritic zone	marine sediment	marine sediment
755.SSFA.L1.D50.03.05.11.lane1.NoIndex.L001	22	28117	0.0782445	55.906	-3.204	urban biome	biofilter	sand	other
1642.MS00459	62	79284	0.0781999	35.117	138.937	cropland biome	rice field	rhizosphere	host-associated
1622.UPSub.8.9	53	67785	0.0781884	42.06	-71.3776	Small lake biome	pond	lake sediment	freshwater sediment
1526.Stillton6R1	28	35820	0.0781686	37.501	-110.7	Large river biome	dam	soil	terrestrial soil
1747.hi.five.23569.oral	37	47446	0.0779834	30.47	-81.67	urban biome	animal-associated habitat	saliva	host-associated
1521.NTP27.s.6.1.sequences	136	174530	0.0779236	44.26	-96.71	grassland biome	grassland soil	soil	terrestrial soil
1674.McG.F110714Jr3R4	14	17969	0.077912	40.826	-73.94	urban biome	garden soil	soil	terrestrial soil
1622.UPMain.32.33A	51	65572	0.0777771	42.06	-71.3776	Small lake biome	pond	lake sediment	freshwater sediment
940.GH.Water	41	52832	0.0776045	39.19	-108.28	freshwater biome	stream	fresh water	fresh water
1036.B.N.21.1.s.4.1.sequences	110	141896	0.0775216	64.49	-157.75	tundra biome	bog	soil	terrestrial soil
1642.MS00445	95	122578	0.0775017	35.117	138.937	cropland biome	rice field	rhizosphere	host-associated
755.SSFA.L3.D10.03.05.11.lane1.NoIndex.L001	48	61938	0.0774969	55.905	-3.204	urban biome	biofilter	sand	other
1622.UPSub.83.84	43	55604	0.0773326	42.06	-71.3776	Small lake biome	pond	lake sediment	freshwater sediment
1674.McG.G110713So1	16	20750	0.0771084	40.602	-73.751	urban biome	garden soil	soil	terrestrial soil
678.T.RFLP.Sample.640	9	11672	0.0771076	50.338	-4.148	marine biome	neritic zone	marine sediment	marine sediment
1622.UPMain.26.27A	41	53195	0.0770749	42.06	-71.3776	Small lake biome	pond	lake sediment	freshwater sediment
1694.St5E1.Pmoss.Jstar.16s.NoIndex.sequences	46	59703	0.0770481	37.2214	-2.94897	mediterranean woodland biome	nest of bird	avian egg product	other
1622.UPMain.72.73	54	70124	0.0770064	42.06	-71.3776	Small lake biome	pond	lake sediment	freshwater sediment
1001.SKM4	8	10407	0.0768713	33.194	-117.241	cropland biome	plant-associated habitat	soil	terrestrial soil
1642.MS00266	69	89866	0.076781	35.117	138.937	cropland biome	alluvial paddy field soil	soil	terrestrial soil
1642.MS00608	54	70342	0.0767678	35.117	138.937	cropland biome	rice field	rhizosphere	host-associated
1642.MS00541	31	40497	0.0765489	35.117	138.937	cropland biome	rice field	rhizosphere	host-associated
1642.MS00158	87	113740	0.0764902	35.117	138.937	cropland biome	alluvial paddy field soil	soil	terrestrial soil
1642.MS00201	53	69315	0.0764625	35.117	138.937	cropland biome	alluvial paddy field soil	soil	terrestrial soil
1039.L.Jacarepia.SB	108	141266	0.0764515	-23.14	-44.17	marine benthic biome	cove	sea water	marine water
1692.Soil.BE.PolygonB.Medium.Center.7.28.2012	26	34009	0.0764504	71.296	-156.766	tundra biome	dry lake	soil	terrestrial soil
1024.SH004.C1.RH.3.211.bulk.9.11.G1.L00	8	10465	0.0764453	41.0151	-72.5285	cropland biome	vineyard	bulk soil	terrestrial soil
2382.MU002.C3.HA.5.696.bulk.9.12.lane7.NoIndex.L007.sequences	71	92935	0.0763975	41.0624	-72.4501	cropland biome	vineyard	bulk soil	terrestrial soil
1622.DP.15.16B	52	68066	0.0763964	42.1757	-72.7	Small lake biome	pond	lake sediment	freshwater sediment
2382.SH008.C6.HA.1.SH008.soil.bulk.9.12.lane7.NoIndex.L007.sequences	60	78563	0.0763718	41.0145	-72.5285	cropland biome	vineyard	bulk soil	terrestrial soil
1622.UPSub.231.232A	101	132316	0.0763324	42.06	-71.3776	Small lake biome	pond	lake sediment	freshwater sediment
1694.St3C1.Pmoss.Jstar.16s.NoIndex.sequences	54	70819	0.0762507	37.2214	-2.94897	mediterranean woodland biome	nest of bird	avian egg product	other
1001.SKD2	10	13168	0.0759417	33.194	-117.241	cropland biome	agricultural soil	soil	terrestrial soil
1674.McG.G110713Sp4	14	18453	0.0758684	40.646	-74.002	urban biome	garden soil	soil	terrestrial soil
755.SSFB.L3.D40.10.05.11.lane1.NoIndex.L001	29	38233	0.0758507	55.905	-3.204	urban biome	biofilter	sand	other
2382.MU002.C3.HA.1.676.bulk.9.12.lane7.NoIndex.L007.sequences	68	89671	0.0758328	41.0627	-72.4503	cropland biome	vineyard	bulk soil	terrestrial soil
755.SSFA.L2.D40.10.05.11.lane1.NoIndex.L001	45	59408	0.0757474	55.906	-3.204	urban biome	biofilter	sand	other
1694.St1E5.Pmoss.Jstar.16s.NoIndex.sequences	71	93761	0.0757244	37.2214	-2.94897	mediterranean woodland biome	nest of bird	avian egg product	other
1036.B.Ac.2.2.s.4.1.sequences	97	128374	0.0755605	64.49	-157.75	tundra biome	bog	soil	terrestrial soil
1642.MS00390	29	38390	0.0755405	35.117	138.937	cropland biome	rice field	rhizosphere	host-associated
678.seasonal.insitu.sample.552	25	33101	0.0755264	50.338	-4.148	marine biome	neritic zone	marine sediment	marine sediment
1642.MS00085	41	54286	0.0755259	35.117	138.937	cropland biome	alluvial paddy field soil	soil	terrestrial soil
1198.SWE19.KBB1.SS4.5	112	148321	0.0755119	59.583	18.2	marine benthic biome	contaminated sediment	marine sediment	marine sediment
1036.B.N.7.1.s.4.1.sequences	203	268956	0.075477	64.49	-157.75	tundra biome	bog	soil	terrestrial soil
1642.MS00200	55	72873	0.0754738	35.117	138.937	cropland biome	alluvial paddy field soil	soil	terrestrial soil
678.T.RFLP.Sample.769	50	66258	0.0754626	50.338	-4.148	marine biome	neritic zone	marine sediment	marine sediment
678.OA.mesocosm.370	79	104714	0.0754436	50.338	-4.148	marine biome	neritic zone	marine sediment	marine sediment
1674.McG.P110714Hi2	11	14589	0.0753993	40.747	-74.005	urban biome	garden soil	soil	terrestrial soil
1622.UPMain.34.35A	35	46487	0.0752899	42.06	-71.3776	Small lake biome	pond	lake sediment	freshwater sediment
1198.SWE28.KBB3.SS3.5	133	176986	0.0751472	59.583	18.2	marine benthic biome	contaminated sediment	marine sediment	marine sediment
1622.UPMain.12.13B	38	50572	0.0751404	42.06	-71.3776	Small lake biome	pond	lake sediment	freshwater sediment
1642.MS00230	83	110555	0.0750758	35.117	138.937	cropland biome	alluvial paddy field soil	soil	terrestrial soil
1674.McG.F110714Jr3R3	14	18660	0.0750268	40.826	-73.94	urban biome	garden soil	soil	terrestrial soil
678.OA.mesocosm.413	42	55983	0.0750228	50.338	-4.148	marine biome	neritic zone	marine sediment	marine sediment
678.T.RFLP.Sample.757	21	27994	0.0750161	50.338	-4.148	marine biome	neritic zone	marine sediment	marine sediment
1622.UPSub.82.83	45	59989	0.0750138	42.06	-71.3776	Small lake biome	pond	lake sediment	freshwater sediment
1198.SWE24.KBB2.SS4.5	98	130849	0.0748955	59.583	18.2	marine benthic biome	contaminated sediment	marine sediment	marine sediment
1197.SE.20101001.GY.NF006MOD.BC.143	190	253692	0.074894	28.7451	-88.3591	marine benthic biome	marine sediment	contaminated sediment	marine sediment
678.OA.mesocosm.394	67	89489	0.0748695	50.338	-4.148	marine biome	neritic zone	marine sediment	marine sediment
678.seasonal.insitu.sample.501	45	60125	0.0748441	50.338	-4.148	marine biome	neritic zone	marine sediment	marine sediment
1526.Stillton0R2	99	132312	0.0748231	37.495	-110.7	Large river biome	dam	soil	terrestrial soil
1747.Sanchez.72612.saliva1	17	22733	0.0747812	36.822	-75.98	urban biome	animal-associated habitat	saliva	host-associated
1622.UPMain.84.85	41	54914	0.0746622	42.06	-71.3776	Small lake biome	pond	lake sediment	freshwater sediment
1642.MS00484	106	142152	0.0745681	35.117	138.937	cropland biome	rice field	rhizosphere	host-associated
1579.M.4.0	54	72437	0.0745475	20.123	-155.764	tropical shrubland biome	volcano	soil	terrestrial soil
678.OA.mesocosm.452	8	10733	0.0745365	50.338	-4.148	marine biome	neritic zone	marine sediment	marine sediment
1198.SWE22.KBB2.SS2.5	127	170408	0.074527	59.583	18.2	marine benthic biome	contaminated sediment	marine sediment	marine sediment
1622.UPSub.62.63	103	138248	0.0745038	42.06	-71.3776	Small lake biome	pond	lake sediment	freshwater sediment
1642.MS00281	53	71271	0.074364	35.117	138.937	cropland biome	alluvial paddy field soil	soil	terrestrial soil
1674.McG.F110714Jr3H4	14	18828	0.0743573	40.826	-73.94	urban biome	garden soil	soil	terrestrial soil
1198.SWE27.KBB3.SS2.5	155	208615	0.0742995	59.583	18.2	marine benthic biome	contaminated sediment	marine sediment	marine sediment
1578.O3.low0.26to0.30	45	60577	0.0742856	71.253	-156.539	tundra biome	tundra	soil	terrestrial soil
678.T.RFLP.Sample.630	14	18847	0.0742824	50.338	-4.148	marine biome	neritic zone	marine sediment	marine sediment
1622.UPSub.101.102	40	53877	0.0742432	42.06	-71.3776	Small lake biome	pond	lake sediment	freshwater sediment
1198.SWE10.KBA2.SS5.5	146	196957	0.0741279	59.583	18.2	marine benthic biome	contaminated sediment	marine sediment	marine sediment
1642.MS00271	77	103970	0.0740598	35.117	138.937	cropland biome	alluvial paddy field soil	soil	terrestrial soil
1622.UPSub.40.41	43	58077	0.0740396	42.06	-71.3776	Small lake biome	pond	lake sediment	freshwater sediment
1642.MS00187	33	44584	0.0740176	35.117	138.937	cropland biome	alluvial paddy field soil	soil	terrestrial soil
1642.MS00436	84	113501	0.0740082	35.117	138.937	cropland biome	rice field	rhizosphere	host-associated
755.SSFB.L1.D40.20.09.11.lane1.NoIndex.L001	44	59454	0.0740068	55.905	-3.203	urban biome	biofilter	sand	other
1622.UPSub.61.62	46	62163	0.073999	42.06	-71.3776	Small lake biome	pond	lake sediment	freshwater sediment
1622.UPSub.58.59	38	51376	0.0739645	42.06	-71.3776	Small lake biome	pond	lake sediment	freshwater sediment
1622.UPMain.111.112	37	50095	0.0738597	42.06	-71.3776	Small lake biome	pond	lake sediment	freshwater sediment
1642.MS00144	57	77182	0.0738514	35.117	138.937	cropland biome	alluvial paddy field soil	soil	terrestrial soil
1642.MS00210	36	48786	0.0737917	35.117	138.937	cropland biome	alluvial paddy field soil	soil	terrestrial soil
1036.B.Ac.7.1.s.4.1.sequences	127	172160	0.0737686	64.49	-157.75	tundra biome	bog	soil	terrestrial soil
1039.L.Jacarepia.SA	70	94901	0.0737611	-23.14	-44.17	marine benthic biome	cove	marine sediment	marine sediment
678.OA.mesocosm.406	17	23102	0.0735867	50.338	-4.148	marine biome	neritic zone	marine sediment	marine sediment
678.OA.mesocosm.387	75	102067	0.0734811	50.338	-4.148	marine biome	neritic zone	marine sediment	marine sediment
1642.MS00217	62	84449	0.0734171	35.117	138.937	cropland biome	alluvial paddy field soil	soil	terrestrial soil
678.T.RFLP.Sample.635	48	65399	0.0733956	50.338	-4.148	marine biome	neritic zone	marine sediment	marine sediment
1674.McG.F110715Ly2R2	13	17716	0.07338	40.638	-74.074	urban biome	garden soil	soil	terrestrial soil
678.OA.mesocosm.399	32	43653	0.0733054	50.338	-4.148	marine biome	neritic zone	marine sediment	marine sediment
1642.MS00419	55	75307	0.0730344	35.117	138.937	cropland biome	rice field	rhizosphere	host-associated
1674.McG.F110714Ch2H4	13	17802	0.0730255	40.748	-74.001	urban biome	garden soil	soil	terrestrial soil
1694.St3C11.Pmoss.Jstar.16s.NoIndex.sequences	31	42483	0.0729704	37.2528	-3.02915	mediterranean woodland biome	nest of bird	avian egg product	other
1288.TBH20Sept08.McMahon.Pool.2.and.1percentPhiX.110310.HWUSI.EAS552R.0357.s.2.1.sequence	13	17824	0.0729354	37.09	-95.71	Small lake biome	freshwater lake	fresh water	fresh water
1694.St5D5.Pmoss.Jstar.16s.NoIndex.sequences	28	38446	0.0728294	37.2214	-2.94897	mediterranean woodland biome	nest of bird	avian egg product	other
755.SSFA.L2.D30.14.06.11.lane1.NoIndex.L001	27	37125	0.0727273	55.906	-3.204	urban biome	biofilter	sand	other
1521.CM1.s.6.1.sequences	11	15132	0.0726936	33.3	-96.23	grassland biome	grassland soil	soil	terrestrial soil
678.OA.mesocosm.415	49	67450	0.0726464	50.338	-4.148	marine biome	neritic zone	marine sediment	marine sediment
1622.UPMain.15.16B	42	57832	0.0726242	42.06	-71.3776	Small lake biome	pond	lake sediment	freshwater sediment
678.T.RFLP.Sample.639	11	15168	0.0725211	50.338	-4.148	marine biome	neritic zone	marine sediment	marine sediment
1622.UPSub.261.262A	46	63451	0.0724969	42.06	-71.3776	Small lake biome	pond	lake sediment	freshwater sediment
678.OA.mesocosm.376	16	22078	0.0724703	50.338	-4.148	marine biome	neritic zone	marine sediment	marine sediment
723.IC4.S2.G3.Catlin2.16Spool.110602.HWI.EAS137R.0375.s.5.1.sequence	27	37310	0.0723667	78.712	-104.878	marine pelagic biome	cold temperature habitat	sea water	marine water
1674.McG.P110714Hi1	13	17980	0.0723026	40.747	-74.005	urban biome	garden soil	soil	terrestrial soil
1622.UPMain.73.74	22	30441	0.072271	42.06	-71.3776	Small lake biome	pond	lake sediment	freshwater sediment
945.P1.E1.lane2.NoIndex.L002	40	55373	0.0722374	53.167	13.033	Large lake biome	freshwater lake	fresh water	fresh water
1622.DP.2.3B	40	55454	0.0721319	42.1757	-72.7	Small lake biome	pond	lake sediment	freshwater sediment
1622.UPSub.14.15	39	54105	0.0720821	42.06	-71.3776	Small lake biome	pond	lake sediment	freshwater sediment
2382.SH005.C3.RH.4.467.rhizo.4.12.lane7.NoIndex.L007.sequences	59	81881	0.0720558	41.0153	-72.5281	cropland biome	vineyard	rhizosphere	host-associated
861.X83.dec08	51	70836	0.0719973	20.91	-88.867	aquatic biome	sinkhole	saline water	fresh water
1036.B.Ac.7.2.s.4.1.sequences	99	137545	0.0719764	64.49	-157.75	tundra biome	bog	soil	terrestrial soil
1674.McG.F110715Ly6H3	12	16691	0.071895	40.638	-74.074	urban biome	garden soil	soil	terrestrial soil
1642.MS00076	32	44544	0.0718391	35.117	138.937	cropland biome	alluvial paddy field soil	soil	terrestrial soil
1622.UPMain.86.87	35	48722	0.0718361	42.06	-71.3776	Small lake biome	pond	lake sediment	freshwater sediment
2382.GM.181.R2.bulk.10.12.lane7.NoIndex.L007.sequences	371	516536	0.0718246	45.0131	-0.786197	cropland biome	vineyard	bulk soil	terrestrial soil
1622.UPMain.17.18A	54	75189	0.071819	42.06	-71.3776	Small lake biome	pond	lake sediment	freshwater sediment
1642.MS00233	54	75206	0.0718028	35.117	138.937	cropland biome	alluvial paddy field soil	soil	terrestrial soil
678.seasonal.insitu.sample.526	43	59976	0.0716953	50.338	-4.148	marine biome	neritic zone	marine sediment	marine sediment
2382.MU002.C3.HA.4.691.bulk.9.12.lane7.NoIndex.L007.sequences	60	83744	0.0716469	41.0624	-72.4501	cropland biome	vineyard	bulk soil	terrestrial soil
678.T.RFLP.Sample.754	36	50310	0.0715564	50.338	-4.148	marine biome	neritic zone	marine sediment	marine sediment
894.MR509.lane3.NoIndex.L003	22	30779	0.0714773	-37.6253	145.579	Large river biome	animal-associated habitat	feces	host-associated
1642.MS00223	56	78418	0.0714122	35.117	138.937	cropland biome	alluvial paddy field soil	soil	terrestrial soil
1288.TBH23Aug07.McMahon.Pool.1.and.1percentPhiX.110310.HWUSI.EAS552R.0357.s.1.1.sequence	72	100924	0.0713408	37.09	-95.71	Small lake biome	freshwater lake	fresh water	fresh water
1622.UPSub.64.65	34	47723	0.0712445	42.06	-71.3776	Small lake biome	pond	lake sediment	freshwater sediment
1642.MS00433	65	91503	0.0710359	35.117	138.937	cropland biome	rice field	rhizosphere	host-associated
1036.B.N.14.2.s.4.1.sequences	116	163342	0.0710166	64.49	-157.75	tundra biome	bog	soil	terrestrial soil
1627.AWC	47	66217	0.0709788	32.76	81.73	Small lake biome	lake	sediment	freshwater sediment
1642.MS00312	55	77509	0.0709595	35.117	138.937	cropland biome	alluvial paddy field soil	soil	terrestrial soil
1622.UPSub.99.100	31	43736	0.0708798	42.06	-71.3776	Small lake biome	pond	lake sediment	freshwater sediment
2382.DPOO1.C1.HA.4.641.bulk.9.12.lane7.NoIndex.L007.sequences	65	91712	0.070874	41.0252	-72.4616	cropland biome	vineyard	bulk soil	terrestrial soil
1674.McG.F110715Ly5R1	12	16950	0.0707965	40.638	-74.074	urban biome	garden soil	soil	terrestrial soil
1642.MS00440	79	111599	0.0707892	35.117	138.937	cropland biome	rice field	rhizosphere	host-associated
1288.TBH10Oct08.McMahon.Pool.2.and.1percentPhiX.110310.HWUSI.EAS552R.0357.s.2.1.sequence	80	113197	0.0706733	37.09	-95.71	Small lake biome	freshwater lake	fresh water	fresh water
1642.MS00277	67	94810	0.0706677	35.117	138.937	cropland biome	alluvial paddy field soil	soil	terrestrial soil
1642.MS00098	75	106184	0.0706321	35.117	138.937	cropland biome	alluvial paddy field soil	soil	terrestrial soil
1526.HCanyon6R1	24	33986	0.0706173	37.55	-110.677	Large river biome	dam	soil	terrestrial soil
846.Fagna24102011Soil4A1	161	228039	0.070602	43.985	11.342	cropland biome	agricultural soil	soil	terrestrial soil
1747.DZF.612012.RJ.soil	37	52419	0.0705851	39.74	-104.98	urban biome	animal-associated habitat	soil	other
1622.UPSub.9.10	46	65184	0.0705695	42.06	-71.3776	Small lake biome	pond	lake sediment	freshwater sediment
1674.McG.F110714Jr3H2	12	17009	0.0705509	40.826	-73.94	urban biome	garden soil	soil	terrestrial soil
755.LSSF.ETA.D15.22.07.11.lane1.NoIndex.L001	38	53897	0.0705049	55.873	-4.284	urban biome	biofilter	sand	other
1526.HCanyon12R1	28	39757	0.0704278	37.55	-110.676	Large river biome	dam	soil	terrestrial soil
678.OA.mesocosm.431	25	35511	0.0704007	50.338	-4.148	marine biome	neritic zone	marine sediment	marine sediment
1288.MAH23July07.McMahon.Pool.1.and.1percentPhiX.110310.HWUSI.EAS552R.0357.s.7.1.sequence	9	12793	0.070351	37.09	-95.71	Small lake biome	freshwater lake	fresh water	fresh water
2382.SH005.C3.RH.1.451.bulk.4.12.lane7.NoIndex.L007.sequences	54	76822	0.0702924	41.0153	-72.5281	cropland biome	vineyard	bulk soil	terrestrial soil
1198.SWE09.KBA2.SS4.5	132	187899	0.0702505	59.583	18.2	marine benthic biome	contaminated sediment	marine sediment	marine sediment
1622.UPSub.98.99	39	55583	0.0701653	42.06	-71.3776	Small lake biome	pond	lake sediment	freshwater sediment
678.OA.mesocosm.427	72	102631	0.0701542	50.338	-4.148	marine biome	neritic zone	marine sediment	marine sediment
1622.UPMain.24.25	37	52769	0.0701169	42.06	-71.3776	Small lake biome	pond	lake sediment	freshwater sediment
1642.MS00164	63	89880	0.0700935	35.117	138.937	cropland biome	alluvial paddy field soil	soil	terrestrial soil
1642.MS00499	109	155555	0.0700717	35.117	138.937	cropland biome	rice field	rhizosphere	host-associated
1642.MS00143	50	71356	0.0700712	35.117	138.937	cropland biome	alluvial paddy field soil	soil	terrestrial soil
1642.MS00420	71	101329	0.0700688	35.117	138.937	cropland biome	rice field	rhizosphere	host-associated
945.P1.E2.lane2.NoIndex.L002	34	48539	0.0700468	53.167	13.033	Large lake biome	freshwater lake	fresh water	fresh water
1622.PP.61.62A	44	62825	0.0700358	42.3084	-71.3412	Small lake biome	pond	lake sediment	freshwater sediment
1642.MS00219	59	84281	0.0700039	35.117	138.937	cropland biome	alluvial paddy field soil	soil	terrestrial soil
1526.Halls7R1	43	61431	0.0699972	37.472	-110.71	Large river biome	dam	soil	terrestrial soil
678.T.RFLP.Sample.726	24	34307	0.0699566	50.338	-4.148	marine biome	neritic zone	marine sediment	marine sediment
1198.SWE16.KBB1.SS1.5	174	248959	0.069891	59.583	18.2	marine benthic biome	contaminated sediment	marine sediment	marine sediment
1622.UPMain.26.27B	33	47223	0.0698812	42.06	-71.3776	Small lake biome	pond	lake sediment	freshwater sediment
1521.NTP38.s.6.1.sequences	57	81619	0.0698367	47.73	-96.82	grassland biome	grassland soil	soil	terrestrial soil
1642.MS00448	71	101836	0.0697199	35.117	138.937	cropland biome	rice field	rhizosphere	host-associated
2382.SH005.C3.RH.5.472.rhizo.4.12.lane7.NoIndex.L007.sequences	65	93378	0.0696095	41.0628	-72.4503	cropland biome	vineyard	rhizosphere	host-associated
1642.MS00122	70	100628	0.0695631	35.117	138.937	cropland biome	alluvial paddy field soil	soil	terrestrial soil
1036.B.N.21.2.s.4.1.sequences	116	166769	0.0695573	64.49	-157.75	tundra biome	bog	soil	terrestrial soil
1578.O1.low0.26to0.30	41	58980	0.0695151	71.246	-156.389	tundra biome	tundra	soil	terrestrial soil
755.SSFA.L2.D1.10.05.11.lane1.NoIndex.L001	46	66196	0.0694906	55.906	-3.204	urban biome	biofilter	sand	other
1642.MS00525	47	67660	0.069465	35.117	138.937	cropland biome	rice field	rhizosphere	host-associated
2382.SH008.C6.HA.3.537.rhizo.4.12.lane7.NoIndex.L007.sequences	64	92153	0.0694497	41.0144	-72.5285	cropland biome	vineyard	rhizosphere	host-associated
1197.SE.20101001.GY.ALTNF001.BC.139	133	191536	0.0694386	28.705	-88.3705	marine benthic biome	marine sediment	contaminated sediment	marine sediment
1521.EB082.s.6.1.sequences	57	82088	0.0694377	-6.86	36.14	shrubland biome	grassland soil	soil	terrestrial soil
1622.UPMain.19.20A	45	64811	0.0694327	42.06	-71.3776	Small lake biome	pond	lake sediment	freshwater sediment
678.seasonal.insitu.sample.551	52	74927	0.0694009	50.338	-4.148	marine biome	neritic zone	marine sediment	marine sediment
678.T.RFLP.Sample.767	13	18736	0.0693851	50.338	-4.148	marine biome	neritic zone	marine sediment	marine sediment
1674.McG.G110714Ch1	10	14421	0.0693433	40.748	-74.001	urban biome	garden soil	soil	terrestrial soil
678.T.RFLP.Sample.601	48	69419	0.0691453	50.338	-4.148	marine biome	neritic zone	marine sediment	marine sediment
1622.UPSub.11.12	27	39072	0.0691032	42.06	-71.3776	Small lake biome	pond	lake sediment	freshwater sediment
1642.MS00460	66	95547	0.069076	35.117	138.937	cropland biome	rice field	rhizosphere	host-associated
1642.MS00156	61	88420	0.0689889	35.117	138.937	cropland biome	alluvial paddy field soil	soil	terrestrial soil
1198.SWE29.KBB3.SS4.5	140	203168	0.0689085	59.583	18.2	marine benthic biome	contaminated sediment	marine sediment	marine sediment
940.CR.39.Ventral	36	52269	0.0688745	39.1	-108.36	freshwater biome	animal-associated habitat	mucus	host-associated
1622.UPMain.48.49	38	55180	0.0688655	42.06	-71.3776	Small lake biome	pond	lake sediment	freshwater sediment
1642.MS00183	70	101680	0.0688434	35.117	138.937	cropland biome	alluvial paddy field soil	soil	terrestrial soil
1521.EB043.s.6.1.sequences	9	13075	0.0688337	-3.38	36.56	shrubland biome	grassland soil	soil	terrestrial soil
1642.MS00239	61	88644	0.0688146	35.117	138.937	cropland biome	alluvial paddy field soil	soil	terrestrial soil
1288.SSBH04Oct08.McMahon.Pool.3.and.1percentPhiX.110310.HWUSI.EAS552R.0357.s.3.1.sequence	16	23269	0.068761	37.09	-95.71	Small lake biome	freshwater lake	fresh water	fresh water
678.OA.mesocosm.393	37	53816	0.0687528	50.338	-4.148	marine biome	neritic zone	marine sediment	marine sediment
1622.UPSub.79.80	41	59708	0.0686675	42.06	-71.3776	Small lake biome	pond	lake sediment	freshwater sediment
1642.MS00216	58	84501	0.0686382	35.117	138.937	cropland biome	alluvial paddy field soil	soil	terrestrial soil
1674.McG.F110714Ch2R1	12	17485	0.0686303	40.748	-74.001	urban biome	garden soil	soil	terrestrial soil
1521.NTP18.s.6.1.sequences	117	170496	0.0686233	42.88	-95.58	grassland biome	grassland soil	soil	terrestrial soil
1632.E4D07.Knight16sV4.JuannaBirdEMP.NoIndex.L005.R1.001.sequences	91	132730	0.0685602	37.1791	-3.61151	mediterranean shrubland biome	nest of bird	avian egg product	other
678.OA.mesocosm.423	27	39397	0.0685331	50.338	-4.148	marine biome	neritic zone	marine sediment	marine sediment
1036.B.Ac.2.1.s.4.1.sequences	94	137288	0.0684692	64.49	-157.75	tundra biome	bog	soil	terrestrial soil
1642.MS00012	48	70122	0.0684521	35.117	138.937	cropland biome	alluvial paddy field soil	soil	terrestrial soil
678.seasonal.insitu.sample.502	19	27757	0.0684512	50.338	-4.148	marine biome	neritic zone	marine sediment	marine sediment
1642.MS00278	74	108281	0.0683407	35.117	138.937	cropland biome	alluvial paddy field soil	soil	terrestrial soil
1521.NTP28.s.6.1.sequences	124	181588	0.0682865	44.27	-95.7	grassland biome	grassland soil	soil	terrestrial soil
1674.McG.F110715Ly6R4	13	19052	0.0682343	40.638	-74.074	urban biome	garden soil	soil	terrestrial soil
1622.UPSub.59.60	37	54325	0.0681086	42.06	-71.3776	Small lake biome	pond	lake sediment	freshwater sediment
1694.St1A10.Pmoss.Jstar.16s.NoIndex.sequences	21	30841	0.0680912	37.2528	-3.02915	mediterranean woodland biome	nest of bird	avian egg product	other
678.OA.mesocosm.403	55	80796	0.0680727	50.338	-4.148	marine biome	neritic zone	marine sediment	marine sediment
1197.SE.20101017.GY.D040S.BC.315.a	127	187157	0.0678575	28.7423	-88.3622	marine benthic biome	marine sediment	contaminated sediment	marine sediment
755.LSSF.ETA.D5.22.07.11.lane1.NoIndex.L001	33	48640	0.0678454	55.873	-4.284	urban biome	biofilter	sand	other
1674.McG.G110713So5	14	20638	0.067836	40.602	-73.751	urban biome	garden soil	soil	terrestrial soil
755.SSFA.L1.3.D40.21.06.11.lane1.NoIndex.L001	29	42765	0.0678125	55.906	-3.204	urban biome	biofilter	sand	other
1035.UQ562	76	112133	0.0677767	-78.102	164.074	polar desert biome	cold temperature habitat	sand	terrestrial soil
1622.UPSub.42.43	33	48722	0.0677312	42.06	-71.3776	Small lake biome	pond	lake sediment	freshwater sediment
1622.PP.31.32A	39	57597	0.0677119	42.3084	-71.3412	Small lake biome	pond	lake sediment	freshwater sediment
1883.2007.22.Crump.Artic.LTREB.main.lane2.NoIndex	44	65015	0.0676767	68.6085	-149.588	freshwater biome	freshwater habitat	biofilm	other
755.SSFB.L3.D3.21.06.11.lane1.NoIndex.L001	39	57652	0.0676473	55.905	-3.204	urban biome	biofilter	sand	other
1674.McG.F110714Ch1R3	13	19221	0.0676344	40.748	-74.001	urban biome	garden soil	soil	terrestrial soil
678.T.RFLP.Sample.713	15	22186	0.0676102	50.338	-4.148	marine biome	neritic zone	marine sediment	marine sediment
755.SSFA.L1.D40.03.05.11.lane1.NoIndex.L001	32	47355	0.0675747	55.906	-3.204	urban biome	biofilter	sand	other
678.T.RFLP.Sample.645	8	11844	0.0675447	50.338	-4.148	marine biome	neritic zone	marine sediment	marine sediment
1642.MS00033	51	75514	0.0675371	35.117	138.937	cropland biome	alluvial paddy field soil	soil	terrestrial soil
940.CR.26.Oral	18	26679	0.0674688	39.1	-108.36	freshwater biome	animal-associated habitat	mucus	host-associated
1674.McG.G110713Br1	11	16307	0.0674557	40.667	-73.912	urban biome	garden soil	soil	terrestrial soil
755.SSFA.L3.D3.14.06.11.lane1.NoIndex.L001	21	31138	0.0674417	55.905	-3.204	urban biome	biofilter	sand	other
925.II2x	9	13356	0.0673854	44.532	-110.876	rangeland biome	hot spring	microbial mat	other
1622.DP.21.22B	41	60967	0.0672495	42.1757	-72.7	Small lake biome	pond	lake sediment	freshwater sediment
678.T.RFLP.Sample.704	36	53557	0.0672181	50.338	-4.148	marine biome	neritic zone	marine sediment	marine sediment
1627.LMC	52	77385	0.0671965	34.59	80.37	Small lake biome	lake	sediment	freshwater sediment
2382.SH005.C3.RH.5.471.bulk.4.12.lane7.NoIndex.L007.sequences	49	72951	0.0671684	41.0153	-72.5281	cropland biome	vineyard	bulk soil	terrestrial soil
678.OA.mesocosm.463	15	22333	0.0671652	50.338	-4.148	marine biome	neritic zone	marine sediment	marine sediment
1774.66BI24.10.09	16	23833	0.0671338	-2.4153	-64.9144	village biome	human-associated habitat	sebum	host-associated
1642.MS00528	58	86401	0.0671289	35.117	138.937	cropland biome	rice field	rhizosphere	host-associated
1622.UPSub.51.52	34	50653	0.0671234	42.06	-71.3776	Small lake biome	pond	lake sediment	freshwater sediment
678.OA.mesocosm.411	67	99910	0.0670604	50.338	-4.148	marine biome	neritic zone	marine sediment	marine sediment
1674.McG.F110714Ch1R4	13	19386	0.0670587	40.748	-74.001	urban biome	garden soil	soil	terrestrial soil
1001.SKB6	8	11932	0.0670466	33.194	-117.241	cropland biome	plant-associated habitat	soil	terrestrial soil
1642.MS00030	102	152139	0.067044	35.117	138.937	cropland biome	alluvial paddy field soil	soil	terrestrial soil
678.T.RFLP.Sample.631	42	62690	0.0669963	50.338	-4.148	marine biome	neritic zone	marine sediment	marine sediment
678.T.RFLP.Sample.739	7	10455	0.0669536	50.338	-4.148	marine biome	neritic zone	marine sediment	marine sediment
1622.UPSub.87.88	25	37347	0.0669398	42.06	-71.3776	Small lake biome	pond	lake sediment	freshwater sediment
1622.UPMain.29.30B	42	62867	0.0668077	42.06	-71.3776	Small lake biome	pond	lake sediment	freshwater sediment
1674.McG.F110715Ly5R4	11	16472	0.06678	40.638	-74.074	urban biome	garden soil	soil	terrestrial soil
1622.UPMain.13.14B	31	46426	0.0667729	42.06	-71.3776	Small lake biome	pond	lake sediment	freshwater sediment
1622.UPMain.53.54	29	43534	0.0666146	42.06	-71.3776	Small lake biome	pond	lake sediment	freshwater sediment
2382.SH004.C1.RH.4.616.bulk.9.12.lane7.NoIndex.L007.sequences	58	87200	0.0665138	41.0149	-72.5284	cropland biome	vineyard	bulk soil	terrestrial soil
1526.Stillton10R3	52	78231	0.0664698	37.502	-110.699	Large river biome	dam	soil	terrestrial soil
755.SSFB.L3.D40.20.09.11.lane1.NoIndex.L001	40	60180	0.0664673	55.905	-3.204	urban biome	biofilter	sand	other
1883.2007.223.Crump.Artic.LTREB.main.lane2.NoIndex	35	52686	0.0664313	68.6085	-149.588	freshwater biome	freshwater habitat	biofilm	other
1198.SWE25.KBB2.SS5.5	93	139995	0.0664309	59.583	18.2	marine benthic biome	contaminated sediment	marine sediment	marine sediment
1694.St5E11.Pmoss.Jstar.16s.NoIndex.sequences	65	97856	0.0664241	37.2095	-3.02263	mediterranean woodland biome	nest of bird	avian egg product	other
2382.SH004.C1.RH.2.406.bulk.4.12.lane7.NoIndex.L007.sequences	50	75329	0.0663755	41.015	-72.5285	cropland biome	vineyard	bulk soil	terrestrial soil
1622.UPMain.31.32A	32	48222	0.0663598	42.06	-71.3776	Small lake biome	pond	lake sediment	freshwater sediment
807.C.S.12.b	34	51273	0.0663117	45.9429	-106.949	Small river biome	fresh water	stream sediment	freshwater sediment
1198.SWE21.KBB2.SS1.5	135	203892	0.0662115	59.583	18.2	marine benthic biome	contaminated sediment	marine sediment	marine sediment
1642.MS00280	48	72530	0.0661795	35.117	138.937	cropland biome	alluvial paddy field soil	soil	terrestrial soil
1642.MS00086	67	101244	0.0661768	35.117	138.937	cropland biome	alluvial paddy field soil	soil	terrestrial soil
1622.UPMain.83.84	45	68036	0.0661415	42.06	-71.3776	Small lake biome	pond	lake sediment	freshwater sediment
1198.SWE26.KBB3.SS1.5	100	151418	0.0660423	59.583	18.2	marine benthic biome	contaminated sediment	marine sediment	marine sediment
1674.McG.F110714Jr3H5	12	18173	0.066032	40.826	-73.94	urban biome	garden soil	soil	terrestrial soil
1642.MS00206	118	178983	0.065928	35.117	138.937	cropland biome	alluvial paddy field soil	soil	terrestrial soil
1642.MS00025	35	53092	0.0659233	35.117	138.937	cropland biome	alluvial paddy field soil	soil	terrestrial soil
1622.UPMain.37.38B	26	39483	0.0658511	42.06	-71.3776	Small lake biome	pond	lake sediment	freshwater sediment
1674.McG.F110714Jr5H5	10	15193	0.0658198	40.826	-73.94	urban biome	garden soil	soil	terrestrial soil
1642.MS00075	35	53195	0.0657957	35.117	138.937	cropland biome	alluvial paddy field soil	soil	terrestrial soil
2382.SH005.C3.RH.3.661.bulk.9.12.lane7.NoIndex.L007.sequences	56	85406	0.0655692	41.0152	-72.5281	cropland biome	vineyard	bulk soil	terrestrial soil
925.SC5y	16	24403	0.0655657	44.567	-110.863	rangeland biome	hot spring	microbial mat	other
1642.MS00213	56	85443	0.0655408	35.117	138.937	cropland biome	alluvial paddy field soil	soil	terrestrial soil
1674.McG.G110719Di3	13	19890	0.0653595	40.809	-73.963	urban biome	garden soil	soil	terrestrial soil
1642.MS00523	79	120952	0.0653152	35.117	138.937	cropland biome	rice field	rhizosphere	host-associated
1622.UPMain.16.17A	34	52067	0.0653005	42.06	-71.3776	Small lake biome	pond	lake sediment	freshwater sediment
678.OA.mesocosm.424	40	61284	0.0652699	50.338	-4.148	marine biome	neritic zone	marine sediment	marine sediment
678.T.RFLP.Sample.759	16	24519	0.0652555	50.338	-4.148	marine biome	neritic zone	marine sediment	marine sediment
1642.MS00181	54	82828	0.0651953	35.117	138.937	cropland biome	alluvial paddy field soil	soil	terrestrial soil
1622.UPMain.54.55	38	58442	0.0650217	42.06	-71.3776	Small lake biome	pond	lake sediment	freshwater sediment
1198.SWE23.KBB2.SS3.5	134	206127	0.0650085	59.583	18.2	marine benthic biome	contaminated sediment	marine sediment	marine sediment
678.T.RFLP.Sample.733	22	33855	0.064983	50.338	-4.148	marine biome	neritic zone	marine sediment	marine sediment
1674.McG.F110714Jr1H3	12	18477	0.0649456	40.826	-73.94	urban biome	garden soil	soil	terrestrial soil
1036.B.Ac.21.1.s.4.1.sequences	96	147821	0.0649434	64.49	-157.75	tundra biome	bog	soil	terrestrial soil
1642.MS00044	68	104896	0.0648261	35.117	138.937	cropland biome	alluvial paddy field soil	soil	terrestrial soil
755.SSFB.L1.D50.06.07.11.lane1.NoIndex.L001	39	60171	0.0648153	55.905	-3.203	urban biome	biofilter	sand	other
1622.UPMain.39.40A	38	58684	0.0647536	42.06	-71.3776	Small lake biome	pond	lake sediment	freshwater sediment
2382.SH004.C1.RH.3.411.bulk.4.12.lane7.NoIndex.L007.sequences	57	88122	0.0646831	41.015	-72.5285	cropland biome	vineyard	bulk soil	terrestrial soil
1642.MS00274	59	91278	0.0646377	35.117	138.937	cropland biome	alluvial paddy field soil	soil	terrestrial soil
1001.SKB2	9	13933	0.0645948	33.194	-117.241	cropland biome	agricultural soil	soil	terrestrial soil
1622.DP.11.12B	44	68119	0.0645928	42.1757	-72.7	Small lake biome	pond	lake sediment	freshwater sediment
678.OA.mesocosm.430	8	12409	0.0644693	50.338	-4.148	marine biome	neritic zone	marine sediment	marine sediment
1642.MS00253	146	226582	0.0644358	35.117	138.937	cropland biome	alluvial paddy field soil	soil	terrestrial soil
1288.TBH10Oct08.McMahon.Pool.2.and.1percentPhiX.110310.HWUSI.EAS552R.0357.s.8.1.sequence	26	40356	0.0644266	37.09	-95.71	Small lake biome	freshwater lake	fresh water	fresh water
1642.MS00199	59	91586	0.0644203	35.117	138.937	cropland biome	alluvial paddy field soil	soil	terrestrial soil
1674.McG.F110715Ly2H4	12	18633	0.0644019	40.638	-74.074	urban biome	garden soil	soil	terrestrial soil
1642.MS00182	44	68332	0.0643915	35.117	138.937	cropland biome	alluvial paddy field soil	soil	terrestrial soil
1622.UPSub.93.94	30	46598	0.0643804	42.06	-71.3776	Small lake biome	pond	lake sediment	freshwater sediment
1642.MS00099	89	138273	0.0643654	35.117	138.937	cropland biome	alluvial paddy field soil	soil	terrestrial soil
1642.MS00214	62	96433	0.0642933	35.117	138.937	cropland biome	alluvial paddy field soil	soil	terrestrial soil
2382.SH007.C6.RH.3.511.bulk.4.12.lane7.NoIndex.L007.sequences	52	80881	0.064292	41.0149	-72.5285	cropland biome	vineyard	bulk soil	terrestrial soil
1622.UPSub.95.96	31	48237	0.064266	42.06	-71.3776	Small lake biome	pond	lake sediment	freshwater sediment
678.OA.mesocosm.396	11	17132	0.0642073	50.338	-4.148	marine biome	neritic zone	marine sediment	marine sediment
1622.UPSub.70.71	29	45173	0.0641976	42.06	-71.3776	Small lake biome	pond	lake sediment	freshwater sediment
1642.MS00090	35	54595	0.0641084	35.117	138.937	cropland biome	alluvial paddy field soil	soil	terrestrial soil
2382.SH004.C1.RH.5.621.bulk.9.12.lane7.NoIndex.L007.sequences	58	90477	0.0641047	41.0149	-72.5284	cropland biome	vineyard	bulk soil	terrestrial soil
1198.SWE18.KBB1.SS3.5	119	185783	0.0640532	59.583	18.2	marine benthic biome	contaminated sediment	marine sediment	marine sediment
1036.B.C.14.2.s.4.1.sequences	94	146770	0.0640458	64.49	-157.75	tundra biome	bog	soil	terrestrial soil
1197.SE.20101017.GY.D031S.BC.278.a	137	213929	0.0640399	28.7317	-88.3587	marine benthic biome	marine sediment	contaminated sediment	marine sediment
1197.SE.20101001.GY.LBNL1.BC.120	103	160916	0.0640086	28.705	-88.4926	marine benthic biome	marine sediment	contaminated sediment	marine sediment
1036.B.C.0.1.s.4.1.sequences	124	193784	0.0639888	64.49	-157.75	tundra biome	bog	soil	terrestrial soil
755.LSSF.ALPHA.D15.09.06.11.lane1.NoIndex.L001	29	45360	0.063933	55.873	-4.284	urban biome	biofilter	sand	other
1642.MS00488	66	103320	0.0638792	35.117	138.937	cropland biome	rice field	rhizosphere	host-associated
804.H08.080105.Bio5slurpB1.0428.4.1	160	250606	0.0638452	30.1241	-42.1195	marine benthic biome	hydrothermal vent	biofilm	other
1521.Agricultural.soil.soy.s.8.1.sequences	12	18805	0.0638128	43.63	-80.39	dense settlement biome	field soil	soil	terrestrial soil
678.OA.mesocosm.414	14	21942	0.0638046	50.338	-4.148	marine biome	neritic zone	marine sediment	marine sediment
1036.B.N.2.1.s.4.1.sequences	94	147469	0.0637422	64.49	-157.75	tundra biome	bog	soil	terrestrial soil
1642.MS00610	63	98853	0.063731	35.117	138.937	cropland biome	rice field	rhizosphere	host-associated
755.SSFB.L1.D20.21.06.11.lane1.NoIndex.L001	27	42368	0.0637273	55.905	-3.203	urban biome	biofilter	sand	other
1642.MS00079	99	155386	0.0637123	35.117	138.937	cropland biome	alluvial paddy field soil	soil	terrestrial soil
1642.MS00300	76	119294	0.0637081	35.117	138.937	cropland biome	alluvial paddy field soil	soil	terrestrial soil
1642.MS00249	61	95755	0.0637042	35.117	138.937	cropland biome	alluvial paddy field soil	soil	terrestrial soil
1747.DZF.6202012.RJ.metal.entry.door	20	31409	0.063676	39.74	-104.98	urban biome	animal-associated habitat	surface layer	other
1694.St2C5.Pmoss.Jstar.16s.NoIndex.sequences	43	67572	0.0636358	37.2256	-2.96166	mediterranean woodland biome	nest of bird	avian egg product	other
1642.MS00204	68	106962	0.063574	35.117	138.937	cropland biome	alluvial paddy field soil	soil	terrestrial soil
2382.SH005.C3.RH.1.651.bulk.9.12.lane7.NoIndex.L007.sequences	57	89715	0.0635345	41.0152	-72.5281	cropland biome	vineyard	bulk soil	terrestrial soil
1036.B.N.2.2.s.4.1.sequences	99	155870	0.0635145	64.49	-157.75	tundra biome	bog	soil	terrestrial soil
755.SSFA.L3.D5.18.10.11.lane1.NoIndex.L001	30	47310	0.0634115	55.905	-3.204	urban biome	biofilter	sand	other
1642.MS00165	46	72561	0.0633949	35.117	138.937	cropland biome	alluvial paddy field soil	soil	terrestrial soil
1642.MS00060	66	104155	0.0633671	35.117	138.937	cropland biome	alluvial paddy field soil	soil	terrestrial soil
1642.MS00225	46	72641	0.0633251	35.117	138.937	cropland biome	alluvial paddy field soil	soil	terrestrial soil
1642.MS00220	60	94846	0.0632604	35.117	138.937	cropland biome	alluvial paddy field soil	soil	terrestrial soil
1642.MS00153	42	66419	0.0632349	35.117	138.937	cropland biome	alluvial paddy field soil	soil	terrestrial soil
1288.SSBH10Oct08.McMahon.Pool.3.and.1percentPhiX.110310.HWUSI.EAS552R.0357.s.3.1.sequence	15	23757	0.0631393	37.09	-95.71	Small lake biome	freshwater lake	fresh water	fresh water
1622.DP.41.42A.2	29	45970	0.0630846	42.1757	-72.7	Small lake biome	pond	lake sediment	freshwater sediment
1198.SWE14.KBA3.SS4.5	160	253740	0.0630567	59.583	18.2	marine benthic biome	contaminated sediment	marine sediment	marine sediment
1674.McG.F110714Ch3R1	11	17450	0.0630372	40.748	-74.001	urban biome	garden soil	soil	terrestrial soil
1622.UPSub.88.89	19	30142	0.063035	42.06	-71.3776	Small lake biome	pond	lake sediment	freshwater sediment
1642.MS00146	42	66676	0.0629912	35.117	138.937	cropland biome	alluvial paddy field soil	soil	terrestrial soil
1692.Soil.BE.PolygonA.Medium.Center.7.28.2012	58	92137	0.0629497	71.296	-156.766	tundra biome	dry lake	soil	terrestrial soil
678.T.RFLP.Sample.636	27	42893	0.0629473	50.338	-4.148	marine biome	neritic zone	marine sediment	marine sediment
1642.MS00461	55	87378	0.0629449	35.117	138.937	cropland biome	rice field	rhizosphere	host-associated
678.OA.mesocosm.373	9	14305	0.0629151	50.338	-4.148	marine biome	neritic zone	marine sediment	marine sediment
1694.St2E10.Pmoss.Jstar.16s.NoIndex.sequences	75	119267	0.0628841	37.2528	-3.02915	mediterranean woodland biome	nest of bird	avian egg product	other
925.SD5x	10	15905	0.0628733	44.567	-110.863	rangeland biome	hot spring	microbial mat	other
755.SSFA.L3.D1.03.05.11.lane1.NoIndex.L001	40	63650	0.0628437	55.905	-3.204	urban biome	biofilter	sand	other
755.SSFA.L1.D3.19.07.11.lane1.NoIndex.L001	43	68466	0.0628049	55.906	-3.204	urban biome	biofilter	sand	other
1642.MS00205	94	149825	0.0627399	35.117	138.937	cropland biome	alluvial paddy field soil	soil	terrestrial soil
1642.MS00447	73	116581	0.0626174	35.117	138.937	cropland biome	rice field	rhizosphere	host-associated
1622.UPMain.79.80	25	39928	0.0626127	42.06	-71.3776	Small lake biome	pond	lake sediment	freshwater sediment
755.INB.21.06.11.lane1.NoIndex.L001	33	52716	0.0625996	55.905	-3.204	urban biome	biofilter	fresh water	fresh water
1642.MS00170	56	89655	0.0624617	35.117	138.937	cropland biome	alluvial paddy field soil	soil	terrestrial soil
2382.SH004.C1.RH.4.416.bulk.4.12.lane7.NoIndex.L007.sequences	48	76908	0.0624122	41.015	-72.5285	cropland biome	vineyard	bulk soil	terrestrial soil
1642.MS00586	133	213395	0.0623257	35.117	138.937	cropland biome	rice field	rhizosphere	host-associated
1526.HCanyon0R1	152	243889	0.0623234	37.552	-110.675	Large river biome	dam	soil	terrestrial soil
1694.St5A3.Pmoss.Jstar.16s.NoIndex.sequences	32	51359	0.0623065	37.2214	-2.94897	mediterranean woodland biome	nest of bird	avian egg product	other
2382.SH007.C6.RH.2.507.rhizo.4.12.lane7.NoIndex.L007.sequences	57	91490	0.0623019	41.0149	-72.5285	cropland biome	vineyard	rhizosphere	host-associated
1521.Cle.W2.s.8.1.sequences	63	101161	0.062277	41.42	-81.87	urban biome	city	air	other
1622.UPMain.90.91	31	49798	0.0622515	42.06	-71.3776	Small lake biome	pond	lake sediment	freshwater sediment
1198.SWE17.KBB1.SS2.5	150	240974	0.0622474	59.583	18.2	marine benthic biome	contaminated sediment	marine sediment	marine sediment
678.T.RFLP.Sample.605	40	64281	0.0622268	50.338	-4.148	marine biome	neritic zone	marine sediment	marine sediment
1642.MS00228	65	104489	0.0622075	35.117	138.937	cropland biome	alluvial paddy field soil	soil	terrestrial soil
755.SSFA.L3.D50.12.07.11.lane1.NoIndex.L001	30	48240	0.0621891	55.905	-3.204	urban biome	biofilter	sand	other
1642.MS00251	85	136829	0.0621213	35.117	138.937	cropland biome	alluvial paddy field soil	soil	terrestrial soil
1642.MS00016	59	95054	0.06207	35.117	138.937	cropland biome	alluvial paddy field soil	soil	terrestrial soil
1642.MS00041	49	78960	0.0620567	35.117	138.937	cropland biome	alluvial paddy field soil	soil	terrestrial soil
1642.MS00027	69	111261	0.0620163	35.117	138.937	cropland biome	alluvial paddy field soil	soil	terrestrial soil
755.SSFA.L1.3.D50.21.06.11.lane1.NoIndex.L001	33	53267	0.0619521	55.906	-3.204	urban biome	biofilter	sand	other
1642.MS00139	43	69481	0.0618874	35.117	138.937	cropland biome	alluvial paddy field soil	soil	terrestrial soil
1642.MS00013	69	111654	0.0617981	35.117	138.937	cropland biome	alluvial paddy field soil	soil	terrestrial soil
1622.UPMain.7.8	31	50222	0.0617259	42.06	-71.3776	Small lake biome	pond	lake sediment	freshwater sediment
1642.MS00475	25	40510	0.0617132	35.117	138.937	cropland biome	rice field	rhizosphere	host-associated
1642.MS00289	83	134526	0.0616981	35.117	138.937	cropland biome	alluvial paddy field soil	soil	terrestrial soil
755.SSFA.L2.D30.10.05.11.lane1.NoIndex.L001	31	50255	0.0616854	55.906	-3.204	urban biome	biofilter	sand	other
1642.MS00222	56	90801	0.0616733	35.117	138.937	cropland biome	alluvial paddy field soil	soil	terrestrial soil
1622.UPMain.100.101A	27	43785	0.061665	42.06	-71.3776	Small lake biome	pond	lake sediment	freshwater sediment
925.IO3y	12	19479	0.0616048	44.531	-110.871	rangeland biome	hot spring	microbial mat	other
1694.St5G11.Pmoss.Jstar.16s.NoIndex.sequences	57	92560	0.0615817	37.2095	-3.02263	mediterranean woodland biome	nest of bird	avian egg product	other
2382.DPOO1.C1.HA.1.626.bulk.9.12.lane7.NoIndex.L007.sequences	58	94419	0.0614283	41.0252	-72.4616	cropland biome	vineyard	bulk soil	terrestrial soil
1622.UPMain.75.76	23	37444	0.0614251	42.06	-71.3776	Small lake biome	pond	lake sediment	freshwater sediment
1197.SE.20101001.GY.NF006MOD.BC.143.a	155	252427	0.0614039	28.7451	-88.3591	marine benthic biome	marine sediment	contaminated sediment	marine sediment
1642.MS00207	54	87994	0.0613678	35.117	138.937	cropland biome	alluvial paddy field soil	soil	terrestrial soil
1288.MAH20Sept08.McMahon.Pool.3.and.1percentPhiX.110310.HWUSI.EAS552R.0357.s.3.1.sequence	160	260825	0.0613438	37.09	-95.71	Small lake biome	freshwater lake	fresh water	fresh water
1642.MS00593	49	79900	0.0613267	35.117	138.937	cropland biome	rice field	rhizosphere	host-associated
1622.UPMain.63.64	21	34265	0.061287	42.06	-71.3776	Small lake biome	pond	lake sediment	freshwater sediment
1642.MS00209	50	81634	0.061249	35.117	138.937	cropland biome	alluvial paddy field soil	soil	terrestrial soil
1642.MS00272	46	75193	0.0611759	35.117	138.937	cropland biome	alluvial paddy field soil	soil	terrestrial soil
1198.SWE30.KBB3.SS5.5	127	208103	0.0610275	59.583	18.2	marine benthic biome	contaminated sediment	marine sediment	marine sediment
1642.MS00452	23	37690	0.0610241	35.117	138.937	cropland biome	rice field	rhizosphere	host-associated
2382.SH004.C1.RH.1.602.rhizo.9.12.lane7.NoIndex.L007.sequences	40	65594	0.0609812	41.0149	-72.5284	cropland biome	vineyard	rhizosphere	host-associated
1198.SWE08.KBA2.SS3.5	153	251136	0.0609232	59.583	18.2	marine benthic biome	contaminated sediment	marine sediment	marine sediment
1747.slasher.29.101112	44	72223	0.0609224	33.735	-84.374	urban biome	animal-associated habitat	sebum	host-associated
2192.H06b.Hand.3181.lane6.NoIndex.L006	41	67342	0.0608833	41.88	-87.63	urban biome	human-associated habitat	sebum	host-associated
1627.KZC1	42	68994	0.0608749	33.12	80.38	Small lake biome	lake	sediment	freshwater sediment
1622.UPSub.86.87	18	29574	0.0608643	42.06	-71.3776	Small lake biome	pond	lake sediment	freshwater sediment
1642.MS00203	55	90394	0.0608447	35.117	138.937	cropland biome	alluvial paddy field soil	soil	terrestrial soil
2382.MU002.C3.HA.1.678.root.9.12.lane7.NoIndex.L007.sequences	100	164558	0.0607688	41.0627	-72.4503	cropland biome	vineyard	organic material	other
1036.B.C.2.1.s.4.1.sequences	113	186116	0.0607148	64.49	-157.75	tundra biome	bog	soil	terrestrial soil
1642.MS00095	37	60950	0.0607055	35.117	138.937	cropland biome	alluvial paddy field soil	soil	terrestrial soil
1642.MS00121	63	103816	0.0606843	35.117	138.937	cropland biome	alluvial paddy field soil	soil	terrestrial soil
2382.SH007.C6.RH.5.521.bulk.4.12.lane7.NoIndex.L007.sequences	53	87358	0.0606699	41.0149	-72.5285	cropland biome	vineyard	bulk soil	terrestrial soil
678.T.RFLP.Sample.718	27	44506	0.060666	50.338	-4.148	marine biome	neritic zone	marine sediment	marine sediment
2382.DPOO1.C1.HA.2.631.bulk.9.12.lane7.NoIndex.L007.sequences	57	93970	0.0606577	41.0252	-72.4616	cropland biome	vineyard	bulk soil	terrestrial soil
678.OA.mesocosm.436	19	31336	0.0606331	50.338	-4.148	marine biome	neritic zone	marine sediment	marine sediment
1632.E1B12.Knight16sV4.JuannaBirdEMP.NoIndex.L005.R1.001.sequences	37	61033	0.0606229	37.2845	-2.98582	mediterranean shrubland biome	nest of bird	avian egg product	other
804.073105.bio1slurpA1.2109.1.1	104	171562	0.0606195	30.1253	-42.1189	marine benthic biome	hydrothermal vent	biofilm	other
1578.Os.low.06to0.1	44	72587	0.0606169	71.256	-156.591	tundra biome	tundra	soil	terrestrial soil
1642.MS00028	51	84151	0.0606053	35.117	138.937	cropland biome	alluvial paddy field soil	soil	terrestrial soil
755.SSFA.L3.D30.14.06.11.lane1.NoIndex.L001	29	47872	0.0605782	55.905	-3.204	urban biome	biofilter	sand	other
2192.H07b.Kitchen.Light.Switch.4179.lane6.NoIndex.L006	35	57778	0.0605767	41.88	-87.63	urban biome	anthropogenic environmental material	dust	other
1642.MS00451	51	84257	0.0605291	35.117	138.937	cropland biome	rice field	rhizosphere	host-associated
1717.6.improved.leguminous	10	16538	0.0604668	0.1146	34.521	cropland biome	agricultural feature	soil	terrestrial soil
2382.SH004.C1.RH.5.421.bulk.4.12.lane7.NoIndex.L007.sequences	54	89369	0.0604236	41.015	-72.5285	cropland biome	vineyard	bulk soil	terrestrial soil
1622.UPSub.75.76	26	43031	0.0604216	42.06	-71.3776	Small lake biome	pond	lake sediment	freshwater sediment
990.KA1F.E.09	60	99351	0.0603919	41.8415	-88.2304	urban biome	field soil	soil	terrestrial soil
678.OA.mesocosm.416	37	61272	0.0603865	50.338	-4.148	marine biome	neritic zone	marine sediment	marine sediment
1198.SWE07.KBA2.SS2.5	130	215291	0.0603834	59.583	18.2	marine benthic biome	contaminated sediment	marine sediment	marine sediment
2382.GM.181.R3.bulk.10.12.lane7.NoIndex.L007.sequences	291	482133	0.0603568	45.0131	-0.786197	cropland biome	vineyard	bulk soil	terrestrial soil
1674.McG.F110714Ch1H1	11	18238	0.0603136	40.748	-74.001	urban biome	garden soil	soil	terrestrial soil
1642.MS00532	54	89567	0.0602901	35.117	138.937	cropland biome	rice field	rhizosphere	host-associated
1622.UPMain.56.57	34	56400	0.0602837	42.06	-71.3776	Small lake biome	pond	lake sediment	freshwater sediment
1642.MS00501	44	73042	0.0602393	35.117	138.937	cropland biome	rice field	rhizosphere	host-associated
1578.A2.high.16to0.19	46	76373	0.0602307	71.215	-156.513	tundra biome	tundra	soil	terrestrial soil
1642.MS00539	87	144487	0.060213	35.117	138.937	cropland biome	rice field	rhizosphere	host-associated
755.SSFB.L3.D40.17.05.11.lane1.NoIndex.L001	36	59796	0.0602047	55.905	-3.204	urban biome	biofilter	sand	other
1622.UPMain.28.29B	35	58158	0.0601809	42.06	-71.3776	Small lake biome	pond	lake sediment	freshwater sediment
1642.MS00194	62	103024	0.0601802	35.117	138.937	cropland biome	alluvial paddy field soil	soil	terrestrial soil
1674.McG.F110714Ch3H5	12	19950	0.0601504	40.748	-74.001	urban biome	garden soil	soil	terrestrial soil
1674.McG.F110714Ch2R2	11	18293	0.0601323	40.748	-74.001	urban biome	garden soil	soil	terrestrial soil
1198.SWE13.KBA3.SS3.5	120	199581	0.060126	59.583	18.2	marine benthic biome	contaminated sediment	marine sediment	marine sediment
1642.MS00254	227	377700	0.0601006	35.117	138.937	cropland biome	alluvial paddy field soil	soil	terrestrial soil
1288.TBH25July07.McMahon.Pool.1.and.1percentPhiX.110310.HWUSI.EAS552R.0357.s.1.1.sequence	8	13313	0.0600916	37.09	-95.71	Small lake biome	freshwater lake	fresh water	fresh water
1642.MS00457	49	81565	0.0600748	35.117	138.937	cropland biome	rice field	rhizosphere	host-associated
1622.UPSub.72.73	31	51614	0.0600612	42.06	-71.3776	Small lake biome	pond	lake sediment	freshwater sediment
1642.MS00412	71	118345	0.0599941	35.117	138.937	cropland biome	rice field	rhizosphere	host-associated
2192.H01a.Nose.327.lane6.NoIndex.L006	11	18347	0.0599553	41.88	-87.63	urban biome	human-associated habitat	mucus	host-associated
1642.MS00478	50	83401	0.0599513	35.117	138.937	cropland biome	rice field	rhizosphere	host-associated
1288.TBH23Aug07.McMahon.Pool.1.and.1percentPhiX.110310.HWUSI.EAS552R.0357.s.7.1.sequence	24	40048	0.0599281	37.09	-95.71	Small lake biome	freshwater lake	fresh water	fresh water
1642.MS00245	69	115140	0.059927	35.117	138.937	cropland biome	alluvial paddy field soil	soil	terrestrial soil
1642.MS00167	37	61759	0.0599103	35.117	138.937	cropland biome	alluvial paddy field soil	soil	terrestrial soil
1642.MS00011	48	80207	0.0598452	35.117	138.937	cropland biome	alluvial paddy field soil	soil	terrestrial soil
1288.TBH10Sept07.McMahon.Pool.1.and.1percentPhiX.110310.HWUSI.EAS552R.0357.s.7.1.sequence	7	11703	0.0598137	37.09	-95.71	Small lake biome	freshwater lake	fresh water	fresh water
1642.MS00269	62	103692	0.0597925	35.117	138.937	cropland biome	alluvial paddy field soil	soil	terrestrial soil
755.SSFA.L2.D1.03.05.11.lane1.NoIndex.L001	42	70302	0.0597423	55.906	-3.204	urban biome	biofilter	sand	other
755.LSSF.ALPHA.D45.09.06.11.lane1.NoIndex.L001	36	60277	0.0597243	55.873	-4.284	urban biome	biofilter	sand	other
678.OA.mesocosm.426	45	75384	0.0596944	50.338	-4.148	marine biome	neritic zone	marine sediment	marine sediment
1622.UPMain.64.65	18	30156	0.0596896	42.06	-71.3776	Small lake biome	pond	lake sediment	freshwater sediment
1642.MS00283	43	72080	0.0596559	35.117	138.937	cropland biome	alluvial paddy field soil	soil	terrestrial soil
678.OA.mesocosm.392	43	72120	0.0596229	50.338	-4.148	marine biome	neritic zone	marine sediment	marine sediment
807.BG.S.12.a	29	48649	0.0596107	45.1834	-106.74	Small river biome	fresh water	stream sediment	freshwater sediment
1642.MS00386	58	97304	0.059607	35.117	138.937	cropland biome	rice field	rhizosphere	host-associated
678.OA.mesocosm.442	20	33558	0.0595983	50.338	-4.148	marine biome	neritic zone	marine sediment	marine sediment
1674.McG.F110714Jr1R2	10	16780	0.0595948	40.826	-73.94	urban biome	garden soil	soil	terrestrial soil
1642.MS00196	67	112429	0.0595932	35.117	138.937	cropland biome	alluvial paddy field soil	soil	terrestrial soil
755.SSFB.L3.D5.12.07.11.lane1.NoIndex.L001	27	45393	0.0594805	55.905	-3.204	urban biome	biofilter	sand	other
1642.MS00063	98	164963	0.0594073	35.117	138.937	cropland biome	alluvial paddy field soil	soil	terrestrial soil
678.OA.mesocosm.361	13	21901	0.059358	50.338	-4.148	marine biome	neritic zone	marine sediment	marine sediment
1642.MS00267	49	82558	0.0593522	35.117	138.937	cropland biome	alluvial paddy field soil	soil	terrestrial soil
1883.2007.365.Crump.Artic.LTREB.main.lane2.NoIndex	35	58970	0.0593522	68.6331	-149.628	Small lake biome	freshwater habitat	lake sediment	freshwater sediment
1642.MS00190	68	114612	0.0593306	35.117	138.937	cropland biome	alluvial paddy field soil	soil	terrestrial soil
1692.Soil.BE.PolygonB.Medium.Center.7.15.2012	55	92810	0.0592609	71.296	-156.766	tundra biome	dry lake	soil	terrestrial soil
2382.SH004.C1.RH.1.203.root.9.11.lane1.NoIndex.L001.sequences	47	79314	0.0592581	41.015	-72.5284	cropland biome	vineyard	organic material	other
1526.HCanyon5R1	71	119865	0.0592333	37.551	-110.677	Large river biome	dam	soil	terrestrial soil
1642.MS00571	49	82727	0.059231	35.117	138.937	cropland biome	rice field	rhizosphere	host-associated
1198.SWE15.KBA3.SS5.5	135	228181	0.0591636	59.583	18.2	marine benthic biome	contaminated sediment	marine sediment	marine sediment
678.OA.mesocosm.433	64	108343	0.0590717	50.338	-4.148	marine biome	neritic zone	marine sediment	marine sediment
1642.MS00134	47	79578	0.0590615	35.117	138.937	cropland biome	alluvial paddy field soil	soil	terrestrial soil
755.SSFA.L2.D5.31.05.11.lane1.NoIndex.L001	31	52554	0.0589869	55.906	-3.204	urban biome	biofilter	sand	other
678.seasonal.insitu.sample.500	23	39012	0.0589562	50.338	-4.148	marine biome	neritic zone	marine sediment	marine sediment
678.OA.mesocosm.368	64	108584	0.0589405	50.338	-4.148	marine biome	neritic zone	marine sediment	marine sediment
1642.MS00072	39	66221	0.0588937	35.117	138.937	cropland biome	alluvial paddy field soil	soil	terrestrial soil
678.T.RFLP.Sample.686	7	11887	0.0588879	50.338	-4.148	marine biome	neritic zone	marine sediment	marine sediment
755.SSFA.L2.D3.03.05.11.lane1.NoIndex.L001	40	67926	0.0588876	55.906	-3.204	urban biome	biofilter	sand	other
755.SSFA.L3.D10.18.10.11.lane1.NoIndex.L001	31	52656	0.0588727	55.905	-3.204	urban biome	biofilter	sand	other
755.SSFB.L1.D3.10.05.11.lane1.NoIndex.L001	33	56092	0.0588319	55.905	-3.203	urban biome	biofilter	sand	other
861.X70.jul09	36	61242	0.0587832	20.91	-88.867	aquatic biome	sinkhole	saline water	fresh water
1883.2010.113.Crump.Artic.LTREB.main.lane3.NoIndex	33	56151	0.0587701	68.4519	-149.374	freshwater biome	freshwater habitat	fresh water	fresh water
1694.St2C12.Pmoss.Jstar.16s.NoIndex.sequences	45	76573	0.0587675	37.2528	-3.02915	mediterranean woodland biome	nest of bird	avian egg product	other
2382.GM.181.R1.bulk.10.12.lane7.NoIndex.L007.sequences	299	508824	0.058763	45.0131	-0.786197	cropland biome	vineyard	bulk soil	terrestrial soil
1642.MS00084	34	57864	0.0587585	35.117	138.937	cropland biome	alluvial paddy field soil	soil	terrestrial soil
1642.MS00535	77	131071	0.0587468	35.117	138.937	cropland biome	rice field	rhizosphere	host-associated
807.BG.F.11.b	29	49408	0.0586949	45.1834	-106.74	Small river biome	fresh water	stream sediment	freshwater sediment
1642.MS00108	63	107370	0.0586756	35.117	138.937	cropland biome	alluvial paddy field soil	soil	terrestrial soil
1642.MS00602	78	132955	0.0586665	35.117	138.937	cropland biome	rice field	rhizosphere	host-associated
1642.MS00428	115	196142	0.058631	35.117	138.937	cropland biome	rice field	rhizosphere	host-associated
1642.MS00250	64	109188	0.0586145	35.117	138.937	cropland biome	alluvial paddy field soil	soil	terrestrial soil
1622.UPMain.47.48	13	22180	0.0586114	42.06	-71.3776	Small lake biome	pond	lake sediment	freshwater sediment
846.Fagna24102011Soil15C1	102	174169	0.0585638	43.984	11.342	cropland biome	agricultural soil	soil	terrestrial soil
1622.UPSub.5.6	48	81963	0.058563	42.06	-71.3776	Small lake biome	pond	lake sediment	freshwater sediment
678.seasonal.insitu.sample.547	46	78564	0.058551	50.338	-4.148	marine biome	neritic zone	marine sediment	marine sediment
1642.MS00543	63	107667	0.0585138	35.117	138.937	cropland biome	rice field	rhizosphere	host-associated
1642.MS00533	59	100834	0.058512	35.117	138.937	cropland biome	rice field	rhizosphere	host-associated
1036.B.Ac.14.2.s.4.1.sequences	96	164139	0.058487	64.49	-157.75	tundra biome	bog	soil	terrestrial soil
755.LSSF.ZETA.D30.22.07.11.lane1.NoIndex.L001	34	58144	0.0584755	55.873	-4.284	urban biome	biofilter	sand	other
1526.HCanyon11R2	19	32513	0.0584382	37.55	-110.676	Large river biome	dam	soil	terrestrial soil
1642.MS00492	70	119859	0.058402	35.117	138.937	cropland biome	rice field	rhizosphere	host-associated
755.SSFA.L2.D30.28.06.11.lane1.NoIndex.L001	31	53175	0.0582981	55.906	-3.204	urban biome	biofilter	sand	other
1774.97.Skin.Puer	29	49754	0.0582868	18.47	-66.11	urban biome	human-associated habitat	sebum	host-associated
1526.CrustControlR1	42	72140	0.0582201	37.275	-110.958	Large river biome	dam	soil	terrestrial soil
1642.MS00080	66	113420	0.0581908	35.117	138.937	cropland biome	alluvial paddy field soil	soil	terrestrial soil
755.SSFB.L1.D30.28.06.11.lane1.NoIndex.L001	26	44683	0.0581877	55.905	-3.203	urban biome	biofilter	sand	other
755.SSFB.L1.D20.06.07.11.lane1.NoIndex.L001	24	41255	0.0581748	55.905	-3.203	urban biome	biofilter	sand	other
1642.MS00417	64	110028	0.058167	35.117	138.937	cropland biome	rice field	rhizosphere	host-associated
1622.UPSub.10.11	23	39543	0.0581645	42.06	-71.3776	Small lake biome	pond	lake sediment	freshwater sediment
1642.MS00102	76	130691	0.0581524	35.117	138.937	cropland biome	alluvial paddy field soil	soil	terrestrial soil
1642.MS00578	60	103204	0.0581373	35.117	138.937	cropland biome	rice field	rhizosphere	host-associated
1578.O3.low0.35to0.37	36	62061	0.0580074	71.253	-156.539	tundra biome	tundra	soil	terrestrial soil
1622.PP.101.102A	49	84573	0.0579381	42.3084	-71.3412	Small lake biome	pond	lake sediment	freshwater sediment
755.SSFA.L3.D20.10.05.11.lane1.NoIndex.L001	45	77674	0.0579344	55.905	-3.204	urban biome	biofilter	sand	other
1521.SR3.s.6.1.sequences	45	77758	0.0578719	34.68	-120.05	forest biome	forest	soil	terrestrial soil
1622.UPSub.85.86	24	41480	0.0578592	42.06	-71.3776	Small lake biome	pond	lake sediment	freshwater sediment
1288.TBH19Aug08.McMahon.Pool.2.and.1percentPhiX.110310.HWUSI.EAS552R.0357.s.2.1.sequence	17	29387	0.0578487	37.09	-95.71	Small lake biome	freshwater lake	fresh water	fresh water
1521.Tar.sand.2.s.8.1.sequences	46	79522	0.0578456	57.31	-111.68	grassland biome	grassland soil	soil	terrestrial soil
1198.SWE20.KBB1.SS5.5	100	172923	0.0578292	59.583	18.2	marine benthic biome	contaminated sediment	marine sediment	marine sediment
1622.UPMain.96.97	28	48421	0.0578261	42.06	-71.3776	Small lake biome	pond	lake sediment	freshwater sediment
1642.MS00619	62	107223	0.0578234	35.117	138.937	cropland biome	rice field	rhizosphere	host-associated
1642.MS00212	48	83037	0.0578056	35.117	138.937	cropland biome	alluvial paddy field soil	soil	terrestrial soil
678.T.RFLP.Sample.633	31	53632	0.0578013	50.338	-4.148	marine biome	neritic zone	marine sediment	marine sediment
2382.SH005.C3.RH.2.657.rhizo.9.12.lane7.NoIndex.L007.sequences	46	79639	0.0577606	41.0152	-72.5281	cropland biome	vineyard	rhizosphere	host-associated
678.T.RFLP.Sample.610	33	57145	0.0577478	50.338	-4.148	marine biome	neritic zone	marine sediment	marine sediment
1642.MS00522	60	103921	0.0577362	35.117	138.937	cropland biome	rice field	rhizosphere	host-associated
1774.59BI24.10.09	20	34645	0.0577284	-2.4153	-64.9144	village biome	human-associated habitat	sebum	host-associated
1642.MS00467	60	104024	0.057679	35.117	138.937	cropland biome	rice field	rhizosphere	host-associated
1694.St5D3.Pmoss.Jstar.16s.NoIndex.sequences	33	57224	0.0576681	37.2214	-2.94897	mediterranean woodland biome	nest of bird	avian egg product	other
1642.MS00531	68	117976	0.0576388	35.117	138.937	cropland biome	rice field	rhizosphere	host-associated
1642.MS00439	62	107613	0.0576139	35.117	138.937	cropland biome	rice field	rhizosphere	host-associated
2382.SH004.C1.RH.5.422.rhizo.4.12.lane7.NoIndex.L007.sequences	50	86988	0.0574792	41.015	-72.5285	cropland biome	vineyard	rhizosphere	host-associated
1642.MS00616	59	102850	0.0573651	35.117	138.937	cropland biome	rice field	rhizosphere	host-associated
1642.MS00029	67	116813	0.0573566	35.117	138.937	cropland biome	alluvial paddy field soil	soil	terrestrial soil
2382.HE003.C181.HA.2.756.bulk.9.12.lane7.NoIndex.L007.sequences	52	90700	0.0573319	41.0104	-72.5306	cropland biome	vineyard	bulk soil	terrestrial soil
1674.McG.G110713Sm1	10	17443	0.0573296	40.811	-73.914	urban biome	garden soil	soil	terrestrial soil
1036.B.C.7.2.s.4.1.sequences	96	167522	0.0573059	64.49	-157.75	tundra biome	bog	soil	terrestrial soil
1036.B.C.2.2.s.4.1.sequences	73	127422	0.0572899	64.49	-157.75	tundra biome	bog	soil	terrestrial soil
1642.MS00437	73	127445	0.0572796	35.117	138.937	cropland biome	rice field	rhizosphere	host-associated
2382.MU002.C3.HA.2.681.bulk.9.12.lane7.NoIndex.L007.sequences	47	82093	0.0572521	41.0627	-72.4503	cropland biome	vineyard	bulk soil	terrestrial soil
1642.MS00189	45	78601	0.0572512	35.117	138.937	cropland biome	alluvial paddy field soil	soil	terrestrial soil
2382.SH004.C1.RH.3.611.bulk.9.12.lane7.NoIndex.L007.sequences	46	80348	0.057251	41.0149	-72.5284	cropland biome	vineyard	bulk soil	terrestrial soil
1642.MS00133	30	52408	0.0572432	35.117	138.937	cropland biome	alluvial paddy field soil	soil	terrestrial soil
755.SSFB.L3.D20.17.05.11.lane1.NoIndex.L001	26	45465	0.0571868	55.905	-3.204	urban biome	biofilter	sand	other
1198.SWE12.KBA3.SS2.5	121	211591	0.0571858	59.583	18.2	marine benthic biome	contaminated sediment	marine sediment	marine sediment
1642.MS00259	53	92712	0.0571663	35.117	138.937	cropland biome	alluvial paddy field soil	soil	terrestrial soil
1622.UPSub.73.74	27	47282	0.0571042	42.06	-71.3776	Small lake biome	pond	lake sediment	freshwater sediment
1642.MS00192	51	89348	0.0570802	35.117	138.937	cropland biome	alluvial paddy field soil	soil	terrestrial soil
1642.MS00502	61	106879	0.0570739	35.117	138.937	cropland biome	rice field	rhizosphere	host-associated
1642.MS00403	77	134921	0.0570704	35.117	138.937	cropland biome	rice field	rhizosphere	host-associated
1622.DP.101.102B	33	57858	0.0570362	42.3084	-71.3412	Small lake biome	pond	lake sediment	freshwater sediment
1197.SE.20101001.GY.ALTNF001.BC.139.a	161	282437	0.0570039	28.705	-88.3705	marine benthic biome	marine sediment	contaminated sediment	marine sediment
1694.St1E9.Pmoss.Jstar.16s.NoIndex.sequences	34	59669	0.056981	37.2528	-3.02915	mediterranean woodland biome	nest of bird	avian egg product	other
1642.MS00180	37	65013	0.0569117	35.117	138.937	cropland biome	alluvial paddy field soil	soil	terrestrial soil
1642.MS00544	57	100177	0.0568993	35.117	138.937	cropland biome	rice field	rhizosphere	host-associated
1642.MS00262	88	155000	0.0567742	35.117	138.937	cropland biome	alluvial paddy field soil	soil	terrestrial soil
1622.PP.51.52A	41	72322	0.0566909	42.3084	-71.3412	Small lake biome	pond	lake sediment	freshwater sediment
1674.McG.F110714Ch2R3	11	19417	0.0566514	40.748	-74.001	urban biome	garden soil	soil	terrestrial soil
678.OA.mesocosm.362	36	63549	0.0566492	50.338	-4.148	marine biome	neritic zone	marine sediment	marine sediment
1642.MS00066	18	31776	0.0566465	35.117	138.937	cropland biome	alluvial paddy field soil	soil	terrestrial soil
1622.UPMain.25.26	35	61822	0.0566142	42.06	-71.3776	Small lake biome	pond	lake sediment	freshwater sediment
1622.UPMain.81.82	20	35342	0.0565899	42.06	-71.3776	Small lake biome	pond	lake sediment	freshwater sediment
1622.UPMain.36.37A	33	58330	0.0565747	42.06	-71.3776	Small lake biome	pond	lake sediment	freshwater sediment
1642.MS00120	62	109738	0.0564982	35.117	138.937	cropland biome	alluvial paddy field soil	soil	terrestrial soil
2382.SH007.C6.RH.2.706.bulk.9.12.lane7.NoIndex.L007.sequences	46	81420	0.0564972	41.0149	-72.5285	cropland biome	vineyard	bulk soil	terrestrial soil
1198.SWE06.KBA2.SS1.5	100	177070	0.0564748	59.583	18.2	marine benthic biome	contaminated sediment	marine sediment	marine sediment
1642.MS00396	62	109809	0.0564617	35.117	138.937	cropland biome	rice field	rhizosphere	host-associated
678.seasonal.insitu.sample.578	40	70881	0.0564326	50.338	-4.148	marine biome	neritic zone	marine sediment	marine sediment
678.OA.mesocosm.402	32	56765	0.0563728	50.338	-4.148	marine biome	neritic zone	marine sediment	marine sediment
678.OA.mesocosm.355	60	106445	0.0563671	50.338	-4.148	marine biome	neritic zone	marine sediment	marine sediment
1642.MS00493	55	97756	0.0562625	35.117	138.937	cropland biome	rice field	rhizosphere	host-associated
1642.MS00441	51	90672	0.0562467	35.117	138.937	cropland biome	rice field	rhizosphere	host-associated
807.BG.F.11.a	29	51602	0.0561994	45.1834	-106.74	Small river biome	fresh water	stream sediment	freshwater sediment
1642.MS00179	25	44658	0.055981	35.117	138.937	cropland biome	alluvial paddy field soil	soil	terrestrial soil
755.SSFA.L3.D50.20.09.11.lane1.NoIndex.L001	29	51828	0.0559543	55.905	-3.204	urban biome	biofilter	sand	other
755.SSFB.L1.D30.21.06.11.lane1.NoIndex.L001	29	51944	0.0558294	55.905	-3.203	urban biome	biofilter	sand	other
1526.HCanyon7R3	38	68105	0.0557962	37.55	-110.677	Large river biome	dam	soil	terrestrial soil
678.seasonal.insitu.sample.528	19	34077	0.0557561	50.338	-4.148	marine biome	neritic zone	marine sediment	marine sediment
755.SSFB.L1.D10.14.06.11.lane1.NoIndex.L001	21	37672	0.0557443	55.905	-3.203	urban biome	biofilter	sand	other
1642.MS00388	66	118424	0.0557319	35.117	138.937	cropland biome	rice field	rhizosphere	host-associated
1642.MS00450	38	68294	0.0556418	35.117	138.937	cropland biome	rice field	rhizosphere	host-associated
2382.SH007.C6.RH.3.712.rhizo.9.12.lane7.NoIndex.L007.sequences	48	86330	0.0556006	41.0149	-72.5285	cropland biome	vineyard	rhizosphere	host-associated
1036.B.C.14.1.s.4.1.sequences	104	187153	0.0555695	64.49	-157.75	tundra biome	bog	soil	terrestrial soil
1642.MS00101	64	115192	0.0555594	35.117	138.937	cropland biome	alluvial paddy field soil	soil	terrestrial soil
1642.MS00628	40	72065	0.0555054	35.117	138.937	cropland biome	rice field	rhizosphere	host-associated
1674.McG.F110714Ch1H5	10	18021	0.0554908	40.748	-74.001	urban biome	garden soil	soil	terrestrial soil
755.INA.14.06.11.lane1.NoIndex.L001	32	57671	0.0554872	55.905	-3.204	urban biome	biofilter	fresh water	fresh water
1747.Teman.72612.saliva1	20	36046	0.0554847	36.822	-75.98	urban biome	animal-associated habitat	saliva	host-associated
1694.St1F4.Pmoss.Jstar.16s.NoIndex.sequences	78	140586	0.0554821	37.2214	-2.94897	mediterranean woodland biome	nest of bird	avian egg product	other
1642.MS00177	51	92033	0.0554149	35.117	138.937	cropland biome	alluvial paddy field soil	soil	terrestrial soil
1642.MS00128	42	75853	0.0553703	35.117	138.937	cropland biome	alluvial paddy field soil	soil	terrestrial soil
1642.MS00071	64	115597	0.0553648	35.117	138.937	cropland biome	alluvial paddy field soil	soil	terrestrial soil
1622.UPSub.4.5	45	81332	0.0553288	42.06	-71.3776	Small lake biome	pond	lake sediment	freshwater sediment
1642.MS00127	97	175357	0.0553157	35.117	138.937	cropland biome	alluvial paddy field soil	soil	terrestrial soil
1642.MS00562	77	139203	0.0553149	35.117	138.937	cropland biome	rice field	rhizosphere	host-associated
1642.MS00236	67	121248	0.0552586	35.117	138.937	cropland biome	alluvial paddy field soil	soil	terrestrial soil
678.seasonal.insitu.sample.542	21	38006	0.0552544	50.338	-4.148	marine biome	neritic zone	marine sediment	marine sediment
678.seasonal.insitu.sample.540	25	45248	0.0552511	50.338	-4.148	marine biome	neritic zone	marine sediment	marine sediment
2192.H03a.Nose.1359.lane6.NoIndex.L006	36	65180	0.0552317	41.88	-87.63	urban biome	human-associated habitat	mucus	host-associated
2382.RU006.C181.RH.2.581.r1.bulk.4.12.lane7.NoIndex.L007.sequences	44	79735	0.0551828	41.0093	-72.4942	cropland biome	vineyard	bulk soil	terrestrial soil
1642.MS00600	51	92519	0.0551238	35.117	138.937	cropland biome	rice field	rhizosphere	host-associated
1642.MS00509	55	99780	0.0551213	35.117	138.937	cropland biome	rice field	rhizosphere	host-associated
1622.UPMain.10.11B	28	50816	0.0551008	42.06	-71.3776	Small lake biome	pond	lake sediment	freshwater sediment
1642.MS00039	120	217814	0.0550929	35.117	138.937	cropland biome	alluvial paddy field soil	soil	terrestrial soil
1642.MS00561	68	123455	0.0550808	35.117	138.937	cropland biome	rice field	rhizosphere	host-associated
1627.BGC	48	87159	0.0550718	33.48	79.79	Small lake biome	lake	sediment	freshwater sediment
678.T.RFLP.Sample.730	34	61738	0.0550714	50.338	-4.148	marine biome	neritic zone	marine sediment	marine sediment
678.seasonal.insitu.sample.532	38	69023	0.0550541	50.338	-4.148	marine biome	neritic zone	marine sediment	marine sediment
1288.SSBH27Sept08.McMahon.Pool.3.and.1percentPhiX.110310.HWUSI.EAS552R.0357.s.3.1.sequence	12	21800	0.0550459	37.09	-95.71	Small lake biome	freshwater lake	fresh water	fresh water
1642.MS00255	38	69053	0.0550302	35.117	138.937	cropland biome	alluvial paddy field soil	soil	terrestrial soil
846.Fagna24102011Soil12C2	126	228993	0.0550235	43.984	11.341	cropland biome	agricultural soil	soil	terrestrial soil
1526.CrustControlR2	42	76339	0.0550177	37.275	-110.958	Large river biome	dam	soil	terrestrial soil
846.Fagna24102011Soil4B2	90	163681	0.054985	43.985	11.342	cropland biome	agricultural soil	soil	terrestrial soil
1642.MS00023	104	189151	0.0549825	35.117	138.937	cropland biome	alluvial paddy field soil	soil	terrestrial soil
755.SSFA.L3.D20.03.05.11.lane1.NoIndex.L001	37	67323	0.0549589	55.905	-3.204	urban biome	biofilter	sand	other
1642.MS00215	53	96599	0.054866	35.117	138.937	cropland biome	alluvial paddy field soil	soil	terrestrial soil
755.SSFA.L3.D20.07.06.11.lane1.NoIndex.L001	34	61995	0.0548431	55.905	-3.204	urban biome	biofilter	sand	other
1642.MS00242	37	67480	0.0548311	35.117	138.937	cropland biome	alluvial paddy field soil	soil	terrestrial soil
1622.PP.21.22A	34	62028	0.054814	42.3084	-71.3412	Small lake biome	pond	lake sediment	freshwater sediment
1674.McG.F110714Jr3R5	9	16424	0.0547979	40.826	-73.94	urban biome	garden soil	soil	terrestrial soil
1747.DZF.6252012.A.metal.wall	27	49277	0.0547923	39.74	-104.98	urban biome	animal-associated habitat	animal habitation	host-associated
755.SSFA.L3.D40.17.05.11.lane1.NoIndex.L001	31	56583	0.0547868	55.905	-3.204	urban biome	biofilter	sand	other
1526.Halls4R1	36	65748	0.0547545	37.472	-110.709	Large river biome	dam	soil	terrestrial soil
1642.MS00188	51	93171	0.0547381	35.117	138.937	cropland biome	alluvial paddy field soil	soil	terrestrial soil
678.seasonal.insitu.sample.550	45	82222	0.0547299	50.338	-4.148	marine biome	neritic zone	marine sediment	marine sediment
1642.MS00471	62	113323	0.0547109	35.117	138.937	cropland biome	rice field	rhizosphere	host-associated
1622.UPSub.77.78	35	63974	0.0547097	42.06	-71.3776	Small lake biome	pond	lake sediment	freshwater sediment
1622.UPMain.10.11A	41	74944	0.0547075	42.06	-71.3776	Small lake biome	pond	lake sediment	freshwater sediment
807.E.F.10.b	29	53023	0.0546932	45.4143	-106.441	Small river biome	fresh water	stream sediment	freshwater sediment
1642.MS00453	28	51197	0.0546907	35.117	138.937	cropland biome	rice field	rhizosphere	host-associated
1694.St4D12.Pmoss.Jstar.16s.NoIndex.sequences	80	146393	0.0546474	37.2214	-2.94897	mediterranean woodland biome	nest of bird	avian egg product	other
1642.MS00068	39	71392	0.054628	35.117	138.937	cropland biome	alluvial paddy field soil	soil	terrestrial soil
1642.MS00583	50	91617	0.054575	35.117	138.937	cropland biome	rice field	rhizosphere	host-associated
1642.MS00565	40	73296	0.0545732	35.117	138.937	cropland biome	rice field	rhizosphere	host-associated
678.T.RFLP.Sample.742	20	36653	0.0545658	50.338	-4.148	marine biome	neritic zone	marine sediment	marine sediment
550.L2S208.s.2.sequence	10	18345	0.0545108	40.015	-105.271	urban biome	human-associated habitat	sebum	host-associated
1642.MS00443	55	100913	0.0545024	35.117	138.937	cropland biome	rice field	rhizosphere	host-associated
1642.MS00310	47	86348	0.0544309	35.117	138.937	cropland biome	alluvial paddy field soil	soil	terrestrial soil
678.T.RFLP.Sample.823	26	47785	0.0544104	50.338	-4.148	marine biome	neritic zone	marine sediment	marine sediment
1035.UQ351	97	178538	0.0543302	-78.065	164.056	polar desert biome	cold temperature habitat	sand	terrestrial soil
1288.SSBH21Sept08.McMahon.Pool.3.and.1percentPhiX.110310.HWUSI.EAS552R.0357.s.3.1.sequence	154	283952	0.0542345	37.09	-95.71	Small lake biome	freshwater lake	fresh water	fresh water
1692.Soil.BE.PolygonB.Shallow.Center.7.28.2012	61	112516	0.0542145	71.296	-156.766	tundra biome	dry lake	soil	terrestrial soil
1642.MS00265	40	73784	0.0542123	35.117	138.937	cropland biome	alluvial paddy field soil	soil	terrestrial soil
678.OA.mesocosm.366	50	92245	0.0542035	50.338	-4.148	marine biome	neritic zone	marine sediment	marine sediment
1642.MS00636	38	70170	0.0541542	35.117	138.937	cropland biome	rice field	rhizosphere	host-associated
1642.MS00620	54	99721	0.0541511	35.117	138.937	cropland biome	rice field	rhizosphere	host-associated
1642.MS00605	47	86799	0.0541481	35.117	138.937	cropland biome	rice field	rhizosphere	host-associated
1642.MS00410	48	88660	0.0541394	35.117	138.937	cropland biome	rice field	rhizosphere	host-associated
1642.MS00623	58	107357	0.0540254	35.117	138.937	cropland biome	rice field	rhizosphere	host-associated
1642.MS00494	52	96349	0.0539705	35.117	138.937	cropland biome	rice field	rhizosphere	host-associated
755.SSFA.L1.D3.18.10.11.lane1.NoIndex.L001	28	51930	0.0539187	55.906	-3.204	urban biome	biofilter	sand	other
1642.MS00579	51	94694	0.0538577	35.117	138.937	cropland biome	rice field	rhizosphere	host-associated
1674.McG.F110715Ly5H5	10	18569	0.0538532	40.638	-74.074	urban biome	garden soil	soil	terrestrial soil
1642.MS00391	81	150654	0.0537656	35.117	138.937	cropland biome	rice field	rhizosphere	host-associated
1622.UPMain.66.67	21	39060	0.0537634	42.06	-71.3776	Small lake biome	pond	lake sediment	freshwater sediment
1883.2008.579.Crump.Artic.LTREB.main.lane4.NoIndex	30	55826	0.0537384	68.9576	-150.236	freshwater biome	freshwater habitat	fresh water	fresh water
1622.UPMain.76.77	17	31644	0.0537227	42.06	-71.3776	Small lake biome	pond	lake sediment	freshwater sediment
1288.MAH01Aug07.McMahon.Pool.1.and.1percentPhiX.110310.HWUSI.EAS552R.0357.s.1.1.sequence	19	35389	0.053689	37.09	-95.71	Small lake biome	freshwater lake	fresh water	fresh water
2382.MU002.C3.HA.5.496.r1.bulk.4.12.lane7.NoIndex.L007.sequences	36	67083	0.0536649	41.0628	-72.4503	cropland biome	vineyard	bulk soil	terrestrial soil
1622.PP.71.72A	44	82019	0.0536461	42.3084	-71.3412	Small lake biome	pond	lake sediment	freshwater sediment
2382.SH008.C6.HA.1.527.rhizo.4.12.lane7.NoIndex.L007.sequences	56	104405	0.0536373	41.0144	-72.5285	cropland biome	vineyard	rhizosphere	host-associated
755.LSSF.ALPHA.D45.23.06.11.lane1.NoIndex.L001	28	52214	0.0536255	55.873	-4.284	urban biome	biofilter	sand	other
1642.MS00554	52	97022	0.0535961	35.117	138.937	cropland biome	rice field	rhizosphere	host-associated
1642.MS00118	264	493077	0.0535413	35.117	138.937	cropland biome	alluvial paddy field soil	soil	terrestrial soil
1642.MS00530	53	99017	0.0535262	35.117	138.937	cropland biome	rice field	rhizosphere	host-associated
1622.UPMain.33.34A	35	65389	0.0535258	42.06	-71.3776	Small lake biome	pond	lake sediment	freshwater sediment
1642.MS00256	38	70996	0.0535241	35.117	138.937	cropland biome	alluvial paddy field soil	soil	terrestrial soil
1526.HCanyon8R3	32	59839	0.0534768	37.55	-110.677	Large river biome	dam	soil	terrestrial soil
1747.907019.exhibit.dirt.plant	63	117818	0.0534723	30.47	-81.67	urban biome	animal-associated habitat	animal habitation	host-associated
2382.SH008.C6.HA.4.542.rhizo.4.12.lane7.NoIndex.L007.sequences	42	78550	0.0534691	41.0144	-72.5285	cropland biome	vineyard	rhizosphere	host-associated
1642.MS00487	49	91663	0.0534567	35.117	138.937	cropland biome	rice field	rhizosphere	host-associated
2080.S24D4898	14	26203	0.053429	10.75	-52.333	marine biome	abyssalpelagic zone	sea water	marine water
2382.MU002.C3.HA.3.487.rhizo.4.12.lane7.NoIndex.L007.sequences	45	84246	0.053415	41.0628	-72.4503	cropland biome	vineyard	rhizosphere	host-associated
1642.MS00142	37	69272	0.0534126	35.117	138.937	cropland biome	alluvial paddy field soil	soil	terrestrial soil
1622.UPMain.29.30A	24	44935	0.0534105	42.06	-71.3776	Small lake biome	pond	lake sediment	freshwater sediment
1642.MS00174	70	131065	0.0534086	35.117	138.937	cropland biome	alluvial paddy field soil	soil	terrestrial soil
1521.SV2.s.6.1.sequences	64	119852	0.0533992	34.33	-106.73	desert biome	dry soil	soil	terrestrial soil
1197.SE.20101009.GY.FF001.BC.229	90	168662	0.0533612	28.9689	-89.0299	marine benthic biome	marine sediment	contaminated sediment	marine sediment
755.SSFA.L1.D10.18.10.11.lane1.NoIndex.L001	25	46867	0.0533424	55.906	-3.204	urban biome	biofilter	sand	other
1642.MS00115	52	97523	0.0533208	35.117	138.937	cropland biome	alluvial paddy field soil	soil	terrestrial soil
2382.SH005.C3.RH.4.666.bulk.9.12.lane7.NoIndex.L007.sequences	43	80760	0.0532442	41.0152	-72.5281	cropland biome	vineyard	bulk soil	terrestrial soil
678.OA.mesocosm.405	26	48873	0.0531991	50.338	-4.148	marine biome	neritic zone	marine sediment	marine sediment
1642.MS00524	60	112846	0.0531698	35.117	138.937	cropland biome	rice field	rhizosphere	host-associated
1674.McG.F110715Ly5R5	9	16927	0.0531695	40.638	-74.074	urban biome	garden soil	soil	terrestrial soil
1288.MAH01Oct07.McMahon.Pool.1.and.1percentPhiX.110310.HWUSI.EAS552R.0357.s.1.1.sequence	29	54548	0.0531642	37.09	-95.71	Small lake biome	freshwater lake	fresh water	fresh water
1642.MS00401	105	197517	0.05316	35.117	138.937	cropland biome	rice field	rhizosphere	host-associated
1622.UPMain.40.41A	21	39526	0.0531296	42.06	-71.3776	Small lake biome	pond	lake sediment	freshwater sediment
2382.DPOO1.C1.HA.5.647.rhizo.9.12.lane7.NoIndex.L007.sequences	23	43309	0.0531067	41.0252	-72.4616	cropland biome	vineyard	rhizosphere	host-associated
1288.MAH26July07.McMahon.Pool.1.and.1percentPhiX.110310.HWUSI.EAS552R.0357.s.1.1.sequence	19	35788	0.0530904	37.09	-95.71	Small lake biome	freshwater lake	fresh water	fresh water
678.OA.mesocosm.425	47	88542	0.0530822	50.338	-4.148	marine biome	neritic zone	marine sediment	marine sediment
1717.5L.low.fertilizer	11	20724	0.0530786	0.1127	34.522	cropland biome	agricultural feature	soil	terrestrial soil
1036.B.C.7.1.s.4.1.sequences	79	148849	0.0530739	64.49	-157.75	tundra biome	bog	soil	terrestrial soil
1034.CHI1	38	71801	0.0529241	68.7479	161.601	tundra biome	tundra	soil	terrestrial soil
678.OA.mesocosm.388	12	22679	0.0529124	50.338	-4.148	marine biome	neritic zone	marine sediment	marine sediment
1198.SWE04.KBA1.4.5	122	230760	0.0528688	59.583	18.2	marine benthic biome	contaminated sediment	marine sediment	marine sediment
755.SSFB.L1.D20.28.06.11.lane1.NoIndex.L001	31	58659	0.0528478	55.905	-3.203	urban biome	biofilter	sand	other
2382.SH007.C6.RH.4.716.bulk.9.12.lane7.NoIndex.L007.sequences	40	75690	0.0528471	41.0149	-72.5285	cropland biome	vineyard	bulk soil	terrestrial soil
1642.MS00031	37	70015	0.0528458	35.117	138.937	cropland biome	alluvial paddy field soil	soil	terrestrial soil
1642.MS00151	60	113612	0.0528113	35.117	138.937	cropland biome	alluvial paddy field soil	soil	terrestrial soil
1642.MS00601	54	102288	0.0527921	35.117	138.937	cropland biome	rice field	rhizosphere	host-associated
1642.MS00097	48	90988	0.0527542	35.117	138.937	cropland biome	alluvial paddy field soil	soil	terrestrial soil
1642.MS00109	55	104313	0.0527259	35.117	138.937	cropland biome	alluvial paddy field soil	soil	terrestrial soil
1622.DP.91.92B	25	47425	0.0527148	42.1757	-72.7	Small lake biome	pond	lake sediment	freshwater sediment
1642.MS00385	65	123361	0.0526909	35.117	138.937	cropland biome	rice field	rhizosphere	host-associated
1642.MS00234	52	98722	0.0526732	35.117	138.937	cropland biome	alluvial paddy field soil	soil	terrestrial soil
755.SSFB.L3.D30.17.05.11.lane1.NoIndex.L001	19	36078	0.0526637	55.905	-3.204	urban biome	biofilter	sand	other
1674.McG.F110715Ly2H3	9	17107	0.05261	40.638	-74.074	urban biome	garden soil	soil	terrestrial soil
1001.SKD7	7	13311	0.0525881	33.194	-117.241	cropland biome	plant-associated habitat	organic material	other
1642.MS00429	64	121734	0.0525736	35.117	138.937	cropland biome	rice field	rhizosphere	host-associated
1642.MS00547	70	133384	0.0524801	35.117	138.937	cropland biome	rice field	rhizosphere	host-associated
755.SSFA.L1.D50.07.06.11.lane1.NoIndex.L001	32	61038	0.0524264	55.906	-3.204	urban biome	biofilter	sand	other
1642.MS00639	52	99234	0.0524014	35.117	138.937	cropland biome	rice field	rhizosphere	host-associated
2382.SH005.C3.RH.2.656.bulk.9.12.lane7.NoIndex.L007.sequences	45	85892	0.0523914	41.0152	-72.5281	cropland biome	vineyard	bulk soil	terrestrial soil
1642.MS00020	53	101164	0.0523902	35.117	138.937	cropland biome	alluvial paddy field soil	soil	terrestrial soil
1642.MS00529	54	103086	0.0523834	35.117	138.937	cropland biome	rice field	rhizosphere	host-associated
1674.McG.F110715Ly5H1	7	13367	0.0523678	40.638	-74.074	urban biome	garden soil	soil	terrestrial soil
1642.MS00100	25	47750	0.052356	35.117	138.937	cropland biome	alluvial paddy field soil	soil	terrestrial soil
1642.MS00415	48	91732	0.0523263	35.117	138.937	cropland biome	rice field	rhizosphere	host-associated
1526.Stillton3R3	84	160652	0.0522869	37.496	-110.7	Large river biome	dam	soil	terrestrial soil
1642.MS00545	51	97560	0.0522755	35.117	138.937	cropland biome	rice field	rhizosphere	host-associated
2382.SH005.C3.RH.2.457.rhizo.4.12.lane7.NoIndex.L007.sequences	47	89954	0.0522489	41.0153	-72.5281	cropland biome	vineyard	rhizosphere	host-associated
1642.MS00402	99	189502	0.0522422	35.117	138.937	cropland biome	rice field	rhizosphere	host-associated
1642.MS00464	47	89980	0.0522338	35.117	138.937	cropland biome	rice field	rhizosphere	host-associated
1526.HCanyon5R3	49	93932	0.0521654	37.551	-110.677	Large river biome	dam	soil	terrestrial soil
678.T.RFLP.Sample.715	25	47968	0.0521181	50.338	-4.148	marine biome	neritic zone	marine sediment	marine sediment
1642.MS00294	67	128913	0.051973	35.117	138.937	cropland biome	alluvial paddy field soil	soil	terrestrial soil
1642.MS00510	54	103966	0.0519401	35.117	138.937	cropland biome	rice field	rhizosphere	host-associated
1526.HCanyon11R1	26	50089	0.0519076	37.55	-110.676	Large river biome	dam	soil	terrestrial soil
1642.MS00296	50	96450	0.0518403	35.117	138.937	cropland biome	alluvial paddy field soil	soil	terrestrial soil
1526.Halls1R2	64	123483	0.051829	37.473	-110.709	Large river biome	dam	soil	terrestrial soil
1627.DRBC	34	65634	0.0518024	32.47	83.22	Small lake biome	lake	sediment	freshwater sediment
1642.MS00087	40	77243	0.0517846	35.117	138.937	cropland biome	alluvial paddy field soil	soil	terrestrial soil
1288.MAH22July08.McMahon.Pool.3.and.1percentPhiX.110310.HWUSI.EAS552R.0357.s.3.1.sequence	6	11589	0.0517732	37.09	-95.71	Small lake biome	freshwater lake	fresh water	fresh water
1622.UPMain.85.86	40	77314	0.0517371	42.06	-71.3776	Small lake biome	pond	lake sediment	freshwater sediment
1642.MS00106	41	79294	0.0517063	35.117	138.937	cropland biome	alluvial paddy field soil	soil	terrestrial soil
1642.MS00400	58	112300	0.0516474	35.117	138.937	cropland biome	rice field	rhizosphere	host-associated
1642.MS00276	44	85206	0.0516396	35.117	138.937	cropland biome	alluvial paddy field soil	soil	terrestrial soil
1642.MS00526	47	91041	0.0516251	35.117	138.937	cropland biome	rice field	rhizosphere	host-associated
1642.MS00536	47	91069	0.0516092	35.117	138.937	cropland biome	rice field	rhizosphere	host-associated
1642.MS00229	53	102755	0.051579	35.117	138.937	cropland biome	alluvial paddy field soil	soil	terrestrial soil
1642.MS00176	31	60112	0.0515704	35.117	138.937	cropland biome	alluvial paddy field soil	soil	terrestrial soil
1694.St5G12.Pmoss.Jstar.16s.NoIndex.sequences	27	52387	0.0515395	37.2095	-3.02263	mediterranean woodland biome	nest of bird	avian egg product	other
678.T.RFLP.Sample.756	17	32992	0.0515276	50.338	-4.148	marine biome	neritic zone	marine sediment	marine sediment
755.SSFA.L1.D40.19.07.11.lane1.NoIndex.L001	36	69896	0.0515051	55.906	-3.204	urban biome	biofilter	sand	other
678.OA.mesocosm.421	28	54427	0.0514451	50.338	-4.148	marine biome	neritic zone	marine sediment	marine sediment
2382.SH007.C6.RH.1.502.rhizo.4.12.lane7.NoIndex.L007.sequences	59	114730	0.0514251	41.0149	-72.5285	cropland biome	vineyard	rhizosphere	host-associated
1622.UPMain.70.71	27	52518	0.0514109	42.06	-71.3776	Small lake biome	pond	lake sediment	freshwater sediment
2382.DPOO1.C1.HA.1.23.r1.root.6.11.lane7.NoIndex.L007.sequences	231	449601	0.0513789	41.0254	-72.4617	cropland biome	vineyard	organic material	other
755.SSFA.L3.D3.03.05.11.lane1.NoIndex.L001	24	46712	0.0513787	55.905	-3.204	urban biome	biofilter	sand	other
1642.MS00498	62	120687	0.0513726	35.117	138.937	cropland biome	rice field	rhizosphere	host-associated
2382.SH004.C1.RH.2.606.bulk.9.12.lane7.NoIndex.L007.sequences	28	54520	0.0513573	41.0149	-72.5284	cropland biome	vineyard	bulk soil	terrestrial soil
755.SSFA.L1.D40.07.06.11.lane1.NoIndex.L001	33	64268	0.0513475	55.906	-3.204	urban biome	biofilter	sand	other
2382.MU002.C3.HA.5.497.rhizo.4.12.lane7.NoIndex.L007.sequences	38	74014	0.0513416	41.0149	-72.5285	cropland biome	vineyard	rhizosphere	host-associated
1578.O1.high0.26to0.30	34	66249	0.0513215	71.247	-156.389	tundra biome	tundra	soil	terrestrial soil
1674.McG.F110714Ch2R4	9	17542	0.0513054	40.748	-74.001	urban biome	garden soil	soil	terrestrial soil
755.SSFA.L1.D5.19.07.11.lane1.NoIndex.L001	37	72158	0.0512764	55.906	-3.204	urban biome	biofilter	sand	other
1197.SE.20101017.GY.D038SW.BC.331.a	102	198973	0.0512632	28.7405	-88.3681	marine benthic biome	marine sediment	contaminated sediment	marine sediment
1642.MS00148	53	103391	0.0512617	35.117	138.937	cropland biome	alluvial paddy field soil	soil	terrestrial soil
1642.MS00141	44	85840	0.0512582	35.117	138.937	cropland biome	alluvial paddy field soil	soil	terrestrial soil
1674.McG.F110715Ly2H1	9	17559	0.0512558	40.638	-74.074	urban biome	garden soil	soil	terrestrial soil
755.SSFB.L1.D40.06.07.11.lane1.NoIndex.L001	29	56584	0.0512512	55.905	-3.203	urban biome	biofilter	sand	other
1694.St5G5.Pmoss.Jstar.16s.NoIndex.sequences	64	124939	0.051225	37.2528	-3.02915	mediterranean woodland biome	nest of bird	avian egg product	other
1642.MS00604	50	97622	0.051218	35.117	138.937	cropland biome	rice field	rhizosphere	host-associated
1642.MS00629	44	85912	0.0512152	35.117	138.937	cropland biome	rice field	rhizosphere	host-associated
1642.MS00110	55	107423	0.0511995	35.117	138.937	cropland biome	alluvial paddy field soil	soil	terrestrial soil
1692.Soil.BE.PolygonC.Medium.Center.7.15.2012	71	138709	0.0511863	71.296	-156.766	tundra biome	dry lake	soil	terrestrial soil
1642.MS00091	30	58627	0.051171	35.117	138.937	cropland biome	alluvial paddy field soil	soil	terrestrial soil
2382.SH007.C6.RH.3.512.rhizo.4.12.lane7.NoIndex.L007.sequences	40	78200	0.0511509	41.0149	-72.5285	cropland biome	vineyard	rhizosphere	host-associated
1642.MS00119	270	527896	0.0511464	35.117	138.937	cropland biome	alluvial paddy field soil	soil	terrestrial soil
1622.UPMain.21.22	61	119295	0.0511337	42.06	-71.3776	Small lake biome	pond	lake sediment	freshwater sediment
1642.MS00559	61	119312	0.0511265	35.117	138.937	cropland biome	rice field	rhizosphere	host-associated
1642.MS00416	48	93885	0.0511264	35.117	138.937	cropland biome	rice field	rhizosphere	host-associated
1674.McG.F110714Jr5R3	8	15654	0.0511051	40.826	-73.94	urban biome	garden soil	soil	terrestrial soil
678.seasonal.insitu.sample.579	34	66548	0.0510909	50.338	-4.148	marine biome	neritic zone	marine sediment	marine sediment
1642.MS00123	29	56785	0.0510698	35.117	138.937	cropland biome	alluvial paddy field soil	soil	terrestrial soil
1642.MS00408	60	117569	0.0510339	35.117	138.937	cropland biome	rice field	rhizosphere	host-associated
755.SSFA.L1.2.D40.21.06.11.lane1.NoIndex.L001	19	37251	0.0510053	55.906	-3.204	urban biome	biofilter	sand	other
846.Fagna24102011Soil15B3	84	164820	0.0509647	43.984	11.342	cropland biome	agricultural soil	soil	terrestrial soil
1288.MAH29June05.McMahon.Pool.4.and.1percentPhiX.110310.HWUSI.EAS552R.0357.s.4.1.sequence	28	54940	0.0509647	37.09	-95.71	Small lake biome	freshwater lake	fresh water	fresh water
1642.MS00485	56	109899	0.0509559	35.117	138.937	cropland biome	rice field	rhizosphere	host-associated
1642.MS00166	23	45147	0.0509447	35.117	138.937	cropland biome	alluvial paddy field soil	soil	terrestrial soil
1694.St2C10.Pmoss.Jstar.16s.NoIndex.sequences	64	125831	0.0508619	37.2528	-3.02915	mediterranean woodland biome	nest of bird	avian egg product	other
1642.MS00208	30	59030	0.0508216	35.117	138.937	cropland biome	alluvial paddy field soil	soil	terrestrial soil
894.MR515.lane3.NoIndex.L003	13	25581	0.050819	-37.6253	145.579	Large river biome	animal-associated habitat	feces	host-associated
846.Fagna24102011Soil15B2	124	244037	0.050812	43.984	11.342	cropland biome	agricultural soil	soil	terrestrial soil
1642.MS00154	37	72871	0.0507747	35.117	138.937	cropland biome	alluvial paddy field soil	soil	terrestrial soil
807.B.S.12.a	32	63026	0.0507727	45.9429	-106.949	Small river biome	fresh water	stream sediment	freshwater sediment
1642.MS00157	61	120166	0.0507631	35.117	138.937	cropland biome	alluvial paddy field soil	soil	terrestrial soil
755.SSFA.L2.D30.19.07.11.lane1.NoIndex.L001	24	47284	0.0507571	55.906	-3.204	urban biome	biofilter	sand	other
678.OA.mesocosm.443	24	47299	0.050741	50.338	-4.148	marine biome	neritic zone	marine sediment	marine sediment
678.T.RFLP.Sample.641	24	47309	0.0507303	50.338	-4.148	marine biome	neritic zone	marine sediment	marine sediment
1694.St5D4.Pmoss.Jstar.16s.NoIndex.sequences	30	59164	0.0507065	37.2214	-2.94897	mediterranean woodland biome	nest of bird	avian egg product	other
1642.MS00135	22	43401	0.0506901	35.117	138.937	cropland biome	alluvial paddy field soil	soil	terrestrial soil
2382.SH007.C6.RH.1.702.rhizo.9.12.lane7.NoIndex.L007.sequences	27	53307	0.05065	41.0149	-72.5285	cropland biome	vineyard	rhizosphere	host-associated
1748.5.30.12.P.14.V	40	78992	0.050638	40.01	-105.271	urban biome	animal-associated habitat	sebum	host-associated
678.OA.mesocosm.354	54	106687	0.0506154	50.338	-4.148	marine biome	neritic zone	marine sediment	marine sediment
1622.DP.5.6B	32	63222	0.0506153	42.1757	-72.7	Small lake biome	pond	lake sediment	freshwater sediment
755.SSFA.L3.D50.19.04.11.lane1.NoIndex.L001	33	65230	0.0505902	55.905	-3.204	urban biome	biofilter	sand	other
1622.UPMain.68.69	18	35585	0.0505831	42.06	-71.3776	Small lake biome	pond	lake sediment	freshwater sediment
1642.MS00548	49	96886	0.0505749	35.117	138.937	cropland biome	rice field	rhizosphere	host-associated
755.SSFB.L3.D20.12.07.11.lane1.NoIndex.L001	22	43521	0.0505503	55.905	-3.204	urban biome	biofilter	sand	other
1642.MS00470	40	79178	0.0505191	35.117	138.937	cropland biome	rice field	rhizosphere	host-associated
1642.MS00314	70	138682	0.0504752	35.117	138.937	cropland biome	alluvial paddy field soil	soil	terrestrial soil
1674.McG.F110714Jr5R4	8	15859	0.0504445	40.826	-73.94	urban biome	garden soil	soil	terrestrial soil
1627.LC	37	73349	0.0504438	29.21	87.4	Small lake biome	lake	sediment	freshwater sediment
1642.MS00516	56	111054	0.0504259	35.117	138.937	cropland biome	rice field	rhizosphere	host-associated
1622.UPMain.38.39A	31	61509	0.0503991	42.06	-71.3776	Small lake biome	pond	lake sediment	freshwater sediment
1642.MS00155	44	87378	0.0503559	35.117	138.937	cropland biome	alluvial paddy field soil	soil	terrestrial soil
2382.SH008.C6.HA.4.742.rhizo.9.12.lane7.NoIndex.L007.sequences	43	85524	0.0502783	41.0145	-72.5285	cropland biome	vineyard	rhizosphere	host-associated
1694.St2A7.Pmoss.Jstar.16s.NoIndex.sequences	48	95486	0.0502691	37.2256	-2.96166	mediterranean woodland biome	nest of bird	avian egg product	other
1521.EB026.s.6.1.sequences	71	141301	0.0502473	-77.73	161.31	tundra biome	tundra	soil	terrestrial soil
2192.H06b.Hand.3346.lane6.NoIndex.L006	37	73663	0.0502287	41.88	-87.63	urban biome	human-associated habitat	sebum	host-associated
1288.TBH02Aug07.McMahon.Pool.1.and.1percentPhiX.110310.HWUSI.EAS552R.0357.s.1.1.sequence	8	15930	0.0502197	37.09	-95.71	Small lake biome	freshwater lake	fresh water	fresh water
1622.UPMain.62.63	23	45804	0.050214	42.06	-71.3776	Small lake biome	pond	lake sediment	freshwater sediment
1883.2011.325.Crump.Artic.LTREB.main.lane4.NoIndex	29	57771	0.0501982	68.6085	-149.588	Small lake biome	freshwater habitat	underground water	fresh water
1642.MS00405	53	105596	0.0501913	35.117	138.937	cropland biome	rice field	rhizosphere	host-associated
1642.MS00040	35	69751	0.0501785	35.117	138.937	cropland biome	alluvial paddy field soil	soil	terrestrial soil
1642.MS00393	70	139544	0.0501634	35.117	138.937	cropland biome	rice field	rhizosphere	host-associated
1642.MS00537	45	89721	0.0501555	35.117	138.937	cropland biome	rice field	rhizosphere	host-associated
755.SSFA.L1.D1.18.10.11.lane1.NoIndex.L001	20	39896	0.0501303	55.906	-3.204	urban biome	biofilter	sand	other
678.seasonal.insitu.sample.514	33	65887	0.0500858	50.338	-4.148	marine biome	neritic zone	marine sediment	marine sediment
1642.MS00046	84	167782	0.050065	35.117	138.937	cropland biome	alluvial paddy field soil	soil	terrestrial soil
755.EFA.14.06.11.lane1.NoIndex.L001	26	51943	0.0500549	55.906	-3.204	urban biome	biofilter	fresh water	fresh water
1642.MS00136	32	63985	0.0500117	35.117	138.937	cropland biome	alluvial paddy field soil	soil	terrestrial soil
2382.DPOO1.C1.HA.4.442.rhizo.4.12.lane7.NoIndex.L007.sequences	19	37994	0.0500079	41.0253	-72.4617	cropland biome	vineyard	rhizosphere	host-associated
1622.UPSub.111.112	24	48004	0.0499958	42.06	-71.3776	Small lake biome	pond	lake sediment	freshwater sediment
1642.MS00273	35	70024	0.0499829	35.117	138.937	cropland biome	alluvial paddy field soil	soil	terrestrial soil
755.SSFA.L3.D50.06.07.11.lane1.NoIndex.L001	27	54019	0.0499824	55.905	-3.204	urban biome	biofilter	sand	other
1747.slasher.35.101112	27	54021	0.0499806	33.735	-84.374	urban biome	animal-associated habitat	sebum	host-associated
755.SSFA.L1.3.D30.21.06.11.lane1.NoIndex.L001	38	76100	0.0499343	55.906	-3.204	urban biome	biofilter	sand	other
807.S.S.12.b	24	48067	0.0499303	45.6525	-106.29	Small river biome	fresh water	stream sediment	freshwater sediment
1642.MS00427	83	166424	0.0498726	35.117	138.937	cropland biome	rice field	rhizosphere	host-associated
1642.MS00126	85	170539	0.049842	35.117	138.937	cropland biome	alluvial paddy field soil	soil	terrestrial soil
1642.MS00422	45	90352	0.0498052	35.117	138.937	cropland biome	rice field	rhizosphere	host-associated
1622.UPMain.14.15B	29	58282	0.0497581	42.06	-71.3776	Small lake biome	pond	lake sediment	freshwater sediment
1642.MS00635	38	76446	0.0497083	35.117	138.937	cropland biome	rice field	rhizosphere	host-associated
755.LSSF.ETA.D1.22.07.11.lane1.NoIndex.L001	27	54319	0.0497064	55.873	-4.284	urban biome	biofilter	sand	other
1883.2010.1.Crump.Artic.LTREB.main.lane3.NoIndex	61	122795	0.0496763	68.6778	-149.624	freshwater biome	freshwater habitat	sediment	freshwater sediment
846.Fagna24102011Soil15C4	125	251668	0.0496686	43.984	11.342	cropland biome	agricultural soil	soil	terrestrial soil
1642.MS00407	27	54395	0.0496369	35.117	138.937	cropland biome	rice field	rhizosphere	host-associated
1642.MS00495	53	106837	0.0496083	35.117	138.937	cropland biome	rice field	rhizosphere	host-associated
1642.MS00149	42	84687	0.0495944	35.117	138.937	cropland biome	alluvial paddy field soil	soil	terrestrial soil
2382.SH008.C6.HA.2.532.rhizo.4.12.lane7.NoIndex.L007.sequences	38	76659	0.0495702	41.0144	-72.5285	cropland biome	vineyard	rhizosphere	host-associated
755.SSFB.L1.D20.12.07.11.lane1.NoIndex.L001	25	50437	0.0495668	55.905	-3.203	urban biome	biofilter	sand	other
1642.MS00240	45	90791	0.0495644	35.117	138.937	cropland biome	alluvial paddy field soil	soil	terrestrial soil
1642.MS00288	57	115003	0.0495639	35.117	138.937	cropland biome	alluvial paddy field soil	soil	terrestrial soil
1642.MS00514	40	80708	0.0495614	35.117	138.937	cropland biome	rice field	rhizosphere	host-associated
1642.MS00430	50	100924	0.0495422	35.117	138.937	cropland biome	rice field	rhizosphere	host-associated
1642.MS00603	49	98966	0.049512	35.117	138.937	cropland biome	rice field	rhizosphere	host-associated
1521.SV1.s.6.1.sequences	49	98976	0.049507	34.33	-106.73	desert biome	dry soil	soil	terrestrial soil
1622.UPMain.91.92	42	84839	0.0495055	42.06	-71.3776	Small lake biome	pond	lake sediment	freshwater sediment
1197.SE.20101017.GY.D040S.BC.315	86	173736	0.0495004	28.7423	-88.3622	marine benthic biome	marine sediment	contaminated sediment	marine sediment
1288.SSB15jun09H.McMahon.Pool.4.and.1percentPhiX.110310.HWUSI.EAS552R.0357.s.4.1.sequence	27	54570	0.0494777	37.09	-95.71	Small lake biome	freshwater lake	fresh water	fresh water
1622.UPSub.67.68	22	44478	0.0494627	42.06	-71.3776	Small lake biome	pond	lake sediment	freshwater sediment
1521.230.7.s.7.1.sequences	13	26289	0.0494503	46.35	-119.94	aquatic biome	contaminated water	fresh water	fresh water
2382.SH005.C3.RH.3.462.rhizo.4.12.lane7.NoIndex.L007.sequences	47	95056	0.0494445	41.0153	-72.5281	cropland biome	vineyard	rhizosphere	host-associated
1622.UPSub.3.4	33	66760	0.0494308	42.06	-71.3776	Small lake biome	pond	lake sediment	freshwater sediment
1622.UPSub.37.38	27	54632	0.0494216	42.06	-71.3776	Small lake biome	pond	lake sediment	freshwater sediment
1642.MS00007	27	54688	0.049371	35.117	138.937	cropland biome	alluvial paddy field soil	soil	terrestrial soil
2382.GM.181.R4.bulk.10.12.lane7.NoIndex.L007.sequences	234	474055	0.0493614	45.0131	-0.786197	cropland biome	vineyard	bulk soil	terrestrial soil
1642.MS00083	23	46629	0.0493255	35.117	138.937	cropland biome	alluvial paddy field soil	soil	terrestrial soil
1642.MS00103	48	97323	0.0493203	35.117	138.937	cropland biome	alluvial paddy field soil	soil	terrestrial soil
2382.SH004.C1.RH.1.401.bulk.4.12.lane7.NoIndex.L007.sequences	48	97362	0.0493005	41.015	-72.5285	cropland biome	vineyard	bulk soil	terrestrial soil
1642.MS00284	41	83181	0.0492901	35.117	138.937	cropland biome	alluvial paddy field soil	soil	terrestrial soil
1642.MS00308	74	150246	0.0492526	35.117	138.937	cropland biome	alluvial paddy field soil	soil	terrestrial soil
1642.MS00061	85	172624	0.04924	35.117	138.937	cropland biome	alluvial paddy field soil	soil	terrestrial soil
1642.MS00597	43	87353	0.0492256	35.117	138.937	cropland biome	rice field	rhizosphere	host-associated
1642.MS00435	51	103621	0.0492178	35.117	138.937	cropland biome	rice field	rhizosphere	host-associated
755.SSFA.L3.D10.14.06.11.lane1.NoIndex.L001	26	52833	0.0492117	55.905	-3.204	urban biome	biofilter	sand	other
1642.MS00497	45	91472	0.0491954	35.117	138.937	cropland biome	rice field	rhizosphere	host-associated
1674.McG.F110715Ly6R3	9	18313	0.0491454	40.638	-74.074	urban biome	garden soil	soil	terrestrial soil
2382.SH004.C1.RH.1.402.rhizo.4.12.lane7.NoIndex.L007.sequences	55	111940	0.0491335	41.015	-72.5285	cropland biome	vineyard	rhizosphere	host-associated
755.SSFA.L3.D30.10.05.11.lane1.NoIndex.L001	40	81420	0.049128	55.905	-3.204	urban biome	biofilter	sand	other
1642.MS00421	53	107960	0.0490923	35.117	138.937	cropland biome	rice field	rhizosphere	host-associated
1642.MS00387	98	199698	0.0490741	35.117	138.937	cropland biome	rice field	rhizosphere	host-associated
1622.UPSub.2.3	34	69288	0.0490705	42.06	-71.3776	Small lake biome	pond	lake sediment	freshwater sediment
1642.MS00320	52	105987	0.0490626	35.117	138.937	cropland biome	alluvial paddy field soil	soil	terrestrial soil
678.T.RFLP.Sample.619	35	71377	0.0490354	50.338	-4.148	marine biome	neritic zone	marine sediment	marine sediment
1526.Halls3R2	15	30602	0.0490164	37.472	-110.709	Large river biome	dam	soil	terrestrial soil
1521.EB143.s.6.1.sequences	137	279585	0.0490012	-5.34	37.49	shrubland biome	grassland soil	soil	terrestrial soil
678.OA.mesocosm.438	15	30661	0.0489221	50.338	-4.148	marine biome	neritic zone	marine sediment	marine sediment
1526.HCanyon12R3	30	61328	0.0489173	37.55	-110.676	Large river biome	dam	soil	terrestrial soil
1642.MS00048	139	284325	0.0488877	35.117	138.937	cropland biome	alluvial paddy field soil	soil	terrestrial soil
1642.MS00489	56	114696	0.0488247	35.117	138.937	cropland biome	rice field	rhizosphere	host-associated
678.T.RFLP.Sample.773	33	67629	0.0487956	50.338	-4.148	marine biome	neritic zone	marine sediment	marine sediment
990.KA1F.E.19	38	77895	0.0487836	41.8415	-88.2304	urban biome	field soil	soil	terrestrial soil
1642.MS00287	48	98403	0.048779	35.117	138.937	cropland biome	alluvial paddy field soil	soil	terrestrial soil
1642.MS00585	44	90218	0.0487708	35.117	138.937	cropland biome	rice field	rhizosphere	host-associated
1642.MS00315	70	143537	0.0487679	35.117	138.937	cropland biome	alluvial paddy field soil	soil	terrestrial soil
755.SSFA.L2.D30.19.04.11.lane1.NoIndex.L001	28	57425	0.0487593	55.906	-3.204	urban biome	biofilter	sand	other
2382.MU002.C3.HA.2.682.rhizo.9.12.lane7.NoIndex.L007.sequences	39	80024	0.0487354	41.0627	-72.4503	cropland biome	vineyard	rhizosphere	host-associated
1642.MS00558	57	117014	0.0487121	35.117	138.937	cropland biome	rice field	rhizosphere	host-associated
1642.MS00038	68	139630	0.0487001	35.117	138.937	cropland biome	alluvial paddy field soil	soil	terrestrial soil
1288.MAH01Aug07.McMahon.Pool.1.and.1percentPhiX.110310.HWUSI.EAS552R.0357.s.7.1.sequence	7	14374	0.048699	37.09	-95.71	Small lake biome	freshwater lake	fresh water	fresh water
1642.MS00317	82	168399	0.0486939	35.117	138.937	cropland biome	alluvial paddy field soil	soil	terrestrial soil
1642.MS00577	49	100742	0.0486391	35.117	138.937	cropland biome	rice field	rhizosphere	host-associated
755.EFB.21.06.11.lane1.NoIndex.L001	24	49357	0.0486253	55.905	-3.204	urban biome	biofilter	fresh water	fresh water
755.SSFA.L3.D1.14.06.11.lane1.NoIndex.L001	21	43192	0.0486201	55.905	-3.204	urban biome	biofilter	sand	other
846.Fagna24102011Soil14B3	87	178950	0.0486169	43.984	11.342	cropland biome	agricultural soil	soil	terrestrial soil
1642.MS00515	32	65926	0.0485393	35.117	138.937	cropland biome	rice field	rhizosphere	host-associated
1622.UPMain.6.7	28	57711	0.0485176	42.06	-71.3776	Small lake biome	pond	lake sediment	freshwater sediment
1288.MAH20July05.McMahon.Pool.4.and.1percentPhiX.110310.HWUSI.EAS552R.0357.s.4.1.sequence	26	53597	0.0485102	37.09	-95.71	Small lake biome	freshwater lake	fresh water	fresh water
678.seasonal.insitu.sample.580	40	82475	0.0484995	50.338	-4.148	marine biome	neritic zone	marine sediment	marine sediment
1642.MS00454	37	76302	0.0484915	35.117	138.937	cropland biome	rice field	rhizosphere	host-associated
1622.UPMain.58.59	20	41245	0.0484907	42.06	-71.3776	Small lake biome	pond	lake sediment	freshwater sediment
1197.SE.20101017.GY.D031S.BC.278	76	156794	0.0484712	28.7317	-88.3587	marine benthic biome	marine sediment	contaminated sediment	marine sediment
1642.MS00426	61	125911	0.0484469	35.117	138.937	cropland biome	rice field	rhizosphere	host-associated
1642.MS00479	52	107347	0.048441	35.117	138.937	cropland biome	rice field	rhizosphere	host-associated
1774.47BI23.10.09	19	39255	0.0484015	-2.4153	-64.9144	village biome	human-associated habitat	sebum	host-associated
1627.LBC1	36	74480	0.0483351	33.11	80.16	Small lake biome	lake	sediment	freshwater sediment
807.S.S.11.a	27	55916	0.0482867	45.6525	-106.29	Small river biome	fresh water	stream sediment	freshwater sediment
1642.MS00175	66	136802	0.0482449	35.117	138.937	cropland biome	alluvial paddy field soil	soil	terrestrial soil
1883.2008.272.Crump.Artic.LTREB.main.lane2.NoIndex	22	45616	0.0482287	68.6364	-149.595	Small lake biome	freshwater habitat	lake sediment	freshwater sediment
2382.SH007.C6.RH.2.506.bulk.4.12.lane7.NoIndex.L007.sequences	42	87120	0.0482094	41.0149	-72.5285	cropland biome	vineyard	bulk soil	terrestrial soil
1642.MS00449	54	112025	0.0482035	35.117	138.937	cropland biome	rice field	rhizosphere	host-associated
1692.Soil.BE.PolygonC.Medium.Center.7.28.2012	47	97509	0.0482007	71.296	-156.766	tundra biome	dry lake	soil	terrestrial soil
2192.H04a.Kitchen.Floor.2042.lane2.NoIndex.L002	47	97549	0.0481809	41.88	-87.63	urban biome	anthropogenic environmental material	dust	other
755.SSFB.L1.D30.03.05.11.lane1.NoIndex.L001	32	66596	0.0480509	55.905	-3.203	urban biome	biofilter	sand	other
755.SSFB.L3.D50.17.05.11.lane1.NoIndex.L001	26	54190	0.0479793	55.905	-3.204	urban biome	biofilter	sand	other
1622.UPSub.6.7	40	83372	0.0479777	42.06	-71.3776	Small lake biome	pond	lake sediment	freshwater sediment
1642.MS00596	40	83477	0.0479174	35.117	138.937	cropland biome	rice field	rhizosphere	host-associated
755.SSFA.L1.D30.19.07.11.lane1.NoIndex.L001	31	64704	0.0479105	55.906	-3.204	urban biome	biofilter	sand	other
1642.MS00125	88	183684	0.0479084	35.117	138.937	cropland biome	alluvial paddy field soil	soil	terrestrial soil
1642.MS00132	34	70973	0.0479055	35.117	138.937	cropland biome	alluvial paddy field soil	soil	terrestrial soil
755.SSFB.L1.D50.03.05.11.lane1.NoIndex.L001	40	83511	0.0478979	55.905	-3.203	urban biome	biofilter	sand	other
755.SSFA.L2.D50.19.04.11.lane1.NoIndex.L001	38	79340	0.0478951	55.906	-3.204	urban biome	biofilter	sand	other
1034.ZKA3	22	45936	0.0478927	74.482	-20.5317	tundra biome	tundra	soil	terrestrial soil
1642.MS00474	48	100314	0.0478498	35.117	138.937	cropland biome	rice field	rhizosphere	host-associated
1642.MS00238	103	215317	0.0478364	35.117	138.937	cropland biome	alluvial paddy field soil	soil	terrestrial soil
1288.SSBH09Sept08.McMahon.Pool.3.and.1percentPhiX.110310.HWUSI.EAS552R.0357.s.3.1.sequence	10	20919	0.0478034	37.09	-95.71	Small lake biome	freshwater lake	fresh water	fresh water
1642.MS00286	52	108816	0.0477871	35.117	138.937	cropland biome	alluvial paddy field soil	soil	terrestrial soil
755.SSFA.L3.D50.10.05.11.lane1.NoIndex.L001	29	60711	0.0477673	55.905	-3.204	urban biome	biofilter	sand	other
1521.NTP39.s.6.1.sequences	59	123620	0.0477269	48.98	-96.49	grassland biome	grassland soil	soil	terrestrial soil
2382.MU002.C3.HA.5.697.rhizo.9.12.lane7.NoIndex.L007.sequences	40	83822	0.0477202	41.0624	-72.4501	cropland biome	vineyard	rhizosphere	host-associated
1642.MS00021	54	113510	0.0475729	35.117	138.937	cropland biome	alluvial paddy field soil	soil	terrestrial soil
755.SSFA.L3.D30.03.05.11.lane1.NoIndex.L001	24	50456	0.0475662	55.905	-3.204	urban biome	biofilter	sand	other
1642.MS00292	61	128288	0.0475493	35.117	138.937	cropland biome	alluvial paddy field soil	soil	terrestrial soil
807.C.S.12.a	20	42135	0.0474665	45.9429	-106.949	Small river biome	fresh water	stream sediment	freshwater sediment
755.SSFA.L1.3.D20.21.06.11.lane1.NoIndex.L001	22	46374	0.0474404	55.906	-3.204	urban biome	biofilter	sand	other
804.Julie.5	117	246652	0.0474353	38.862	-122.414	marine benthic biome	alkaline habitat	travertine	other
1642.MS00077	38	80113	0.047433	35.117	138.937	cropland biome	alluvial paddy field soil	soil	terrestrial soil
1622.UPMain.99.100	22	46462	0.0473505	42.06	-71.3776	Small lake biome	pond	lake sediment	freshwater sediment
2382.SH004.C1.RH.4.617.rhizo.9.12.lane7.NoIndex.L007.sequences	40	84494	0.0473406	41.0149	-72.5284	cropland biome	vineyard	rhizosphere	host-associated
1642.MS00584	52	109969	0.0472861	35.117	138.937	cropland biome	rice field	rhizosphere	host-associated
1642.MS00473	50	105821	0.0472496	35.117	138.937	cropland biome	rice field	rhizosphere	host-associated
1521.NTP34.s.6.1.sequences	111	234935	0.0472471	46.52	-96.43	grassland biome	grassland soil	soil	terrestrial soil
1642.MS00111	43	91073	0.0472149	35.117	138.937	cropland biome	alluvial paddy field soil	soil	terrestrial soil
1642.MS00105	42	88956	0.0472144	35.117	138.937	cropland biome	alluvial paddy field soil	soil	terrestrial soil
846.Fagna24102011Soil4C2	105	222532	0.0471842	43.985	11.342	cropland biome	agricultural soil	soil	terrestrial soil
1622.UPMain.15.16A	36	76297	0.047184	42.06	-71.3776	Small lake biome	pond	lake sediment	freshwater sediment
1642.MS00518	40	84801	0.0471693	35.117	138.937	cropland biome	rice field	rhizosphere	host-associated
1694.St1C4.Pmoss.Jstar.16s.NoIndex.sequences	27	57249	0.0471624	37.2214	-2.94897	mediterranean woodland biome	nest of bird	avian egg product	other
1674.McG.F110715Ly6R5	7	14850	0.047138	40.638	-74.074	urban biome	garden soil	soil	terrestrial soil
1642.MS00130	38	80755	0.0470559	35.117	138.937	cropland biome	alluvial paddy field soil	soil	terrestrial soil
1642.MS00397	27	57401	0.0470375	35.117	138.937	cropland biome	rice field	rhizosphere	host-associated
1001.SKB5	5	10634	0.047019	33.194	-117.241	cropland biome	plant-associated habitat	soil	terrestrial soil
1642.MS00399	46	97913	0.0469805	35.117	138.937	cropland biome	rice field	rhizosphere	host-associated
809.PLRP11.85	83	176819	0.0469407	50.867	-121.736	Small lake biome	stromatolite mat	stromatolite mat	freshwater sediment
1642.MS00246	57	121445	0.0469348	35.117	138.937	cropland biome	alluvial paddy field soil	soil	terrestrial soil
2382.GM.181.R5.bulk.10.12.lane7.NoIndex.L007.sequences	216	460264	0.0469296	45.0131	-0.786197	cropland biome	vineyard	bulk soil	terrestrial soil
1521.330.8.s.7.1.sequences	13	27704	0.0469246	46.35	-119.94	aquatic biome	contaminated water	fresh water	fresh water
1288.MAH11Aug05.McMahon.Pool.4.and.1percentPhiX.110310.HWUSI.EAS552R.0357.s.4.1.sequence	18	38362	0.0469214	37.09	-95.71	Small lake biome	freshwater lake	fresh water	fresh water
755.SSFB.L3.D10.10.05.11.lane1.NoIndex.L001	13	27720	0.0468975	55.905	-3.204	urban biome	biofilter	sand	other
1642.MS00319	39	83184	0.046884	35.117	138.937	cropland biome	alluvial paddy field soil	soil	terrestrial soil
2382.DPOO1.C1.HA.3.436.r1.bulk.4.12.lane7.NoIndex.L007.sequences	35	74665	0.046876	41.0253	-72.4617	cropland biome	vineyard	bulk soil	terrestrial soil
1642.MS00626	67	143041	0.0468397	35.117	138.937	cropland biome	rice field	rhizosphere	host-associated
2382.DPOO1.C1.HA.3.636.bulk.9.12.lane7.NoIndex.L007.sequences	50	106906	0.0467701	41.0252	-72.4616	cropland biome	vineyard	bulk soil	terrestrial soil
1642.MS00263	44	94137	0.0467404	35.117	138.937	cropland biome	alluvial paddy field soil	soil	terrestrial soil
1642.MS00456	25	53497	0.0467316	35.117	138.937	cropland biome	rice field	rhizosphere	host-associated
1642.MS00282	44	94293	0.0466631	35.117	138.937	cropland biome	alluvial paddy field soil	soil	terrestrial soil
1622.UPSub.12.13	26	55750	0.0466368	42.06	-71.3776	Small lake biome	pond	lake sediment	freshwater sediment
1642.MS00418	45	96497	0.0466336	35.117	138.937	cropland biome	rice field	rhizosphere	host-associated
1578.O3.low.16to0.2	31	66482	0.0466292	71.253	-156.539	tundra biome	tundra	soil	terrestrial soil
2192.H07b.Bathroom.Door.Knob.3870.lane2.NoIndex.L002	34	72938	0.0466149	41.88	-87.63	urban biome	anthropogenic environmental material	dust	other
755.SSFA.L3.D30.20.09.11.lane1.NoIndex.L001	26	55780	0.0466117	55.905	-3.204	urban biome	biofilter	sand	other
1642.MS00434	48	102988	0.0466074	35.117	138.937	cropland biome	rice field	rhizosphere	host-associated
894.OS627.lane3.NoIndex.L003	11	23602	0.0466062	-37.7089	145.785	Large river biome	animal-associated habitat	feces	host-associated
945.P9.E7.lane3.NoIndex.L003	11	23602	0.0466062	53.517	12.7	Large lake biome	freshwater lake	fresh water	fresh water
1642.MS00406	33	70824	0.0465944	35.117	138.937	cropland biome	rice field	rhizosphere	host-associated
755.SSFA.L1.2.D20.21.06.11.lane1.NoIndex.L001	26	55819	0.0465791	55.906	-3.204	urban biome	biofilter	sand	other
1642.MS00392	52	111685	0.0465595	35.117	138.937	cropland biome	rice field	rhizosphere	host-associated
755.SSFA.L3.D30.24.08.11.lane1.NoIndex.L001	25	53764	0.0464995	55.905	-3.204	urban biome	biofilter	sand	other
2382.MU002.C3.HA.1.477.rhizo.4.12.lane7.NoIndex.L007.sequences	37	79581	0.0464935	41.0628	-72.4503	cropland biome	vineyard	rhizosphere	host-associated
1642.MS00022	58	124875	0.0464464	35.117	138.937	cropland biome	alluvial paddy field soil	soil	terrestrial soil
1632.E1A03.Knight16sV4.JuannaBirdEMP.NoIndex.L005.R1.001.sequences	8	17225	0.0464441	37.1791	-3.61151	mediterranean shrubland biome	nest of bird	avian egg product	other
1642.MS00073	18	38777	0.0464193	35.117	138.937	cropland biome	alluvial paddy field soil	soil	terrestrial soil
1642.MS00168	21	45258	0.0464006	35.117	138.937	cropland biome	alluvial paddy field soil	soil	terrestrial soil
1642.MS00570	64	137995	0.0463785	35.117	138.937	cropland biome	rice field	rhizosphere	host-associated
1521.231.7.s.7.1.sequences	9	19422	0.0463392	46.35	-119.94	aquatic biome	contaminated water	fresh water	fresh water
1642.MS00006	51	110213	0.046274	35.117	138.937	cropland biome	alluvial paddy field soil	soil	terrestrial soil
1642.MS00198	85	183874	0.0462273	35.117	138.937	cropland biome	alluvial paddy field soil	soil	terrestrial soil
1622.UPMain.13.14A	24	51965	0.0461849	42.06	-71.3776	Small lake biome	pond	lake sediment	freshwater sediment
1642.MS00486	49	106238	0.0461229	35.117	138.937	cropland biome	rice field	rhizosphere	host-associated
1036.B.Ac.14.1.s.4.1.sequences	75	162620	0.0461198	64.49	-157.75	tundra biome	bog	soil	terrestrial soil
1883.2007.379.Crump.Artic.LTREB.main.lane2.NoIndex	30	65050	0.0461184	68.6399	-149.596	Small lake biome	freshwater habitat	lake sediment	freshwater sediment
755.SSFA.L1.D40.21.06.11.lane1.NoIndex.L001	19	41248	0.0460628	55.906	-3.204	urban biome	biofilter	sand	other
2382.SH007.C6.RH.3.711.bulk.9.12.lane7.NoIndex.L007.sequences	40	86878	0.0460416	41.0149	-72.5285	cropland biome	vineyard	bulk soil	terrestrial soil
1642.MS00299	48	104261	0.0460383	35.117	138.937	cropland biome	alluvial paddy field soil	soil	terrestrial soil
1642.MS00197	70	152084	0.0460272	35.117	138.937	cropland biome	alluvial paddy field soil	soil	terrestrial soil
1642.MS00472	40	87087	0.0459311	35.117	138.937	cropland biome	rice field	rhizosphere	host-associated
1642.MS00344	42	91476	0.0459137	35.117	138.937	cropland biome	rice field	rhizosphere	host-associated
1578.A1.low.06to0.1	28	61019	0.0458873	71.246	-156.417	tundra biome	tundra	soil	terrestrial soil
1622.DP.80.81A.2	29	63240	0.0458571	42.1757	-72.7	Small lake biome	pond	lake sediment	freshwater sediment
1642.MS00592	41	89420	0.045851	35.117	138.937	cropland biome	rice field	rhizosphere	host-associated
1674.McG.G110713Sp6	8	17448	0.0458505	40.646	-74.002	urban biome	garden soil	soil	terrestrial soil
1642.MS00059	71	154854	0.0458496	35.117	138.937	cropland biome	alluvial paddy field soil	soil	terrestrial soil
1642.MS00138	36	78552	0.0458295	35.117	138.937	cropland biome	alluvial paddy field soil	soil	terrestrial soil
1642.MS00311	38	82994	0.0457864	35.117	138.937	cropland biome	alluvial paddy field soil	soil	terrestrial soil
1521.77.W.s.6.1.sequences	20	43730	0.0457352	40.02	-105.48	Small river biome	stream	fresh water	fresh water
1674.McG.F110714Jr5R1	8	17492	0.0457352	40.826	-73.94	urban biome	garden soil	soil	terrestrial soil
1642.MS00093	35	76556	0.0457182	35.117	138.937	cropland biome	alluvial paddy field soil	soil	terrestrial soil
1642.MS00468	43	94075	0.0457082	35.117	138.937	cropland biome	rice field	rhizosphere	host-associated
1642.MS00042	45	98456	0.0457057	35.117	138.937	cropland biome	alluvial paddy field soil	soil	terrestrial soil
1288.MAH04July07.McMahon.Pool.1.and.1percentPhiX.110310.HWUSI.EAS552R.0357.s.1.1.sequence	9	19695	0.0456969	37.09	-95.71	Small lake biome	freshwater lake	fresh water	fresh water
678.OA.mesocosm.404	5	10942	0.0456955	50.338	-4.148	marine biome	neritic zone	marine sediment	marine sediment
1288.MAH09July07.McMahon.Pool.1.and.1percentPhiX.110310.HWUSI.EAS552R.0357.s.1.1.sequence	10	21904	0.0456538	37.09	-95.71	Small lake biome	freshwater lake	fresh water	fresh water
1642.MS00458	53	116109	0.0456468	35.117	138.937	cropland biome	rice field	rhizosphere	host-associated
1642.MS00612	42	92030	0.0456373	35.117	138.937	cropland biome	rice field	rhizosphere	host-associated
1642.MS00512	45	98727	0.0455802	35.117	138.937	cropland biome	rice field	rhizosphere	host-associated
1774.67BI24.10.09	14	30719	0.0455744	-2.4153	-64.9144	village biome	human-associated habitat	sebum	host-associated
1883.2008.416.Crump.Artic.LTREB.main.lane2.NoIndex	35	76828	0.0455563	68.534	-149.157	Small lake biome	freshwater habitat	biofilm	other
1198.SWE01.KBA1.1.5	96	210764	0.0455486	59.583	18.2	marine benthic biome	contaminated sediment	marine sediment	marine sediment
1642.MS00550	43	94439	0.045532	35.117	138.937	cropland biome	rice field	rhizosphere	host-associated
1711.KAJ5.1	5	10983	0.0455249	0.15	35.52	rangeland biome	farm soil	soil	terrestrial soil
1642.MS00185	22	48330	0.0455204	35.117	138.937	cropland biome	alluvial paddy field soil	soil	terrestrial soil
755.SSFB.L1.D20.10.05.11.lane1.NoIndex.L001	28	61513	0.0455188	55.905	-3.203	urban biome	biofilter	sand	other
755.SSFB.L1.D10.07.06.11.lane1.NoIndex.L001	25	54956	0.0454909	55.905	-3.203	urban biome	biofilter	sand	other
755.SSFA.L2.D50.20.09.11.lane1.NoIndex.L001	24	52766	0.0454838	55.906	-3.204	urban biome	biofilter	sand	other
807.S.S.12.a	25	54978	0.0454727	45.6525	-106.29	Small river biome	fresh water	stream sediment	freshwater sediment
755.SSFB.L3.D20.10.05.11.lane1.NoIndex.L001	12	26393	0.0454666	55.905	-3.204	urban biome	biofilter	sand	other
1642.MS00444	39	85886	0.045409	35.117	138.937	cropland biome	rice field	rhizosphere	host-associated
755.SSFA.L3.D5.03.05.11.lane1.NoIndex.L001	28	61733	0.0453566	55.905	-3.204	urban biome	biofilter	sand	other
755.SSFB.L3.D40.19.07.11.lane1.NoIndex.L001	25	55119	0.0453564	55.905	-3.204	urban biome	biofilter	sand	other
1642.MS00221	39	86057	0.0453188	35.117	138.937	cropland biome	alluvial paddy field soil	soil	terrestrial soil
1642.MS00124	61	134641	0.0453057	35.117	138.937	cropland biome	alluvial paddy field soil	soil	terrestrial soil
1642.MS00482	43	94977	0.0452741	35.117	138.937	cropland biome	rice field	rhizosphere	host-associated
755.SSFA.L2.D5.19.04.11.lane1.NoIndex.L001	16	35367	0.0452399	55.906	-3.204	urban biome	biofilter	sand	other
755.SSFB.L1.D5.14.06.11.lane1.NoIndex.L001	22	48631	0.0452386	55.905	-3.203	urban biome	biofilter	sand	other
755.SSFA.L2.D20.14.06.11.lane1.NoIndex.L001	38	84016	0.0452295	55.906	-3.204	urban biome	biofilter	sand	other
846.Fagna24102011Soil12B3	94	207846	0.0452258	43.984	11.342	cropland biome	agricultural soil	soil	terrestrial soil
1711.KFM2.2	13	28782	0.0451671	0.15	35.52	tropical moist broadleaf forest biome	national park	soil	terrestrial soil
755.SSFA.L3.D20.18.10.11.lane1.NoIndex.L001	26	57637	0.0451099	55.905	-3.204	urban biome	biofilter	sand	other
846.Fagna24102011Soil12B4	85	188460	0.0451024	43.984	11.342	cropland biome	agricultural soil	soil	terrestrial soil
1642.MS00019	58	128660	0.0450801	35.117	138.937	cropland biome	alluvial paddy field soil	soil	terrestrial soil
804.Julie.3	135	299792	0.0450312	38.862	-122.414	marine benthic biome	alkaline habitat	travertine	other
678.T.RFLP.Sample.720	24	53312	0.045018	50.338	-4.148	marine biome	neritic zone	marine sediment	marine sediment
755.SSFB.L1.D30.06.07.11.lane1.NoIndex.L001	30	66691	0.0449836	55.905	-3.203	urban biome	biofilter	sand	other
1883.2007.374.Crump.Artic.LTREB.main.lane2.NoIndex	30	66772	0.044929	68.6386	-149.611	Small lake biome	freshwater habitat	lake sediment	freshwater sediment
1288.TBH27July07.McMahon.Pool.1.and.1percentPhiX.110310.HWUSI.EAS552R.0357.s.1.1.sequence	135	300636	0.0449048	37.09	-95.71	Small lake biome	freshwater lake	fresh water	fresh water
1622.UPMain.28.29A	24	53474	0.0448816	42.06	-71.3776	Small lake biome	pond	lake sediment	freshwater sediment
1198.SWE03.KBA1.3.5	88	196153	0.0448629	59.583	18.2	marine benthic biome	contaminated sediment	marine sediment	marine sediment
1674.McG.F110714Ch1R1	7	15604	0.0448603	40.748	-74.001	urban biome	garden soil	soil	terrestrial soil
1711.KAJ4.3	8	17834	0.0448581	0.15	35.52	rangeland biome	farm soil	soil	terrestrial soil
1642.MS00096	32	71366	0.0448393	35.117	138.937	cropland biome	alluvial paddy field soil	soil	terrestrial soil
990.KA1F.C.07	30	66908	0.0448377	41.8415	-88.2304	urban biome	field soil	soil	terrestrial soil
678.OA.mesocosm.409	26	58007	0.0448222	50.338	-4.148	marine biome	neritic zone	marine sediment	marine sediment
1642.MS00163	44	98272	0.0447737	35.117	138.937	cropland biome	alluvial paddy field soil	soil	terrestrial soil
1632.E1E12.Knight16sV4.JuannaBirdEMP.NoIndex.L005.R1.001.sequences	67	149663	0.0447672	37.2845	-2.98582	mediterranean shrubland biome	nest of bird	avian egg product	other
1642.MS00290	53	118518	0.0447189	35.117	138.937	cropland biome	alluvial paddy field soil	soil	terrestrial soil
2382.SH008.C6.HA.5.547.rhizo.4.12.lane7.NoIndex.L007.sequences	39	87229	0.0447099	41.0102	-72.5306	cropland biome	vineyard	rhizosphere	host-associated
1642.MS00116	92	205805	0.0447025	35.117	138.937	cropland biome	alluvial paddy field soil	soil	terrestrial soil
1642.MS00050	30	67111	0.0447021	35.117	138.937	cropland biome	alluvial paddy field soil	soil	terrestrial soil
1642.MS00517	36	80562	0.0446861	35.117	138.937	cropland biome	rice field	rhizosphere	host-associated
2382.MU002.C3.HA.4.692.rhizo.9.12.lane7.NoIndex.L007.sequences	42	94015	0.0446737	41.0624	-72.4501	cropland biome	vineyard	rhizosphere	host-associated
678.OA.mesocosm.401	28	62699	0.0446578	50.338	-4.148	marine biome	neritic zone	marine sediment	marine sediment
2382.SH005.C3.RH.4.667.rhizo.9.12.lane7.NoIndex.L007.sequences	40	89601	0.0446424	41.0152	-72.5281	cropland biome	vineyard	rhizosphere	host-associated
2382.SH008.C6.HA.2.732.rhizo.9.12.lane7.NoIndex.L007.sequences	38	85134	0.0446355	41.0145	-72.5285	cropland biome	vineyard	rhizosphere	host-associated
1622.UPSub.91.92	20	44826	0.044617	42.06	-71.3776	Small lake biome	pond	lake sediment	freshwater sediment
678.OA.mesocosm.435	7	15694	0.044603	50.338	-4.148	marine biome	neritic zone	marine sediment	marine sediment
678.T.RFLP.Sample.791	16	35895	0.0445745	50.338	-4.148	marine biome	neritic zone	marine sediment	marine sediment
1883.2007.381.Crump.Artic.LTREB.main.lane2.NoIndex	30	67313	0.0445679	68.6399	-149.596	Small lake biome	freshwater habitat	lake sediment	freshwater sediment
678.OA.mesocosm.417	39	87524	0.0445592	50.338	-4.148	marine biome	neritic zone	marine sediment	marine sediment
755.SSFB.L3.D20.24.08.11.lane1.NoIndex.L001	22	49390	0.0445434	55.905	-3.204	urban biome	biofilter	sand	other
807.BG.S.12.b	24	53908	0.0445203	45.1834	-106.74	Small river biome	fresh water	stream sediment	freshwater sediment
1674.McG.F110714Jr3R2	7	15725	0.0445151	40.826	-73.94	urban biome	garden soil	soil	terrestrial soil
1521.EB024.s.6.1.sequences	74	166336	0.0444883	-77.53	161.7	tundra biome	tundra	soil	terrestrial soil
1642.MS00572	36	80931	0.0444823	35.117	138.937	cropland biome	rice field	rhizosphere	host-associated
1642.MS00191	18	40470	0.0444774	35.117	138.937	cropland biome	alluvial paddy field soil	soil	terrestrial soil
1642.MS00218	39	87696	0.0444718	35.117	138.937	cropland biome	alluvial paddy field soil	soil	terrestrial soil
1627.KZC2	36	81023	0.0444318	33.06	80.38	Small lake biome	lake	sediment	freshwater sediment
1642.MS00034	20	45019	0.0444257	35.117	138.937	cropland biome	alluvial paddy field soil	soil	terrestrial soil
1642.MS00432	47	105842	0.0444058	35.117	138.937	cropland biome	rice field	rhizosphere	host-associated
1883.2007.362.Crump.Artic.LTREB.main.lane2.NoIndex	23	51801	0.0444007	68.63	-149.613	Small lake biome	freshwater habitat	lake sediment	freshwater sediment
1198.ANT06.S2M3	101	227599	0.0443763	-62.232	-58.655	marine benthic biome	contaminated sediment	marine sediment	marine sediment
1521.231.3.s.7.1.sequences	5	11268	0.0443734	46.35	-119.94	aquatic biome	contaminated water	fresh water	fresh water
755.SSFA.L3.D40.07.06.11.lane1.NoIndex.L001	30	67619	0.0443662	55.905	-3.204	urban biome	biofilter	sand	other
1036.B.C.21.1.s.4.1.sequences	76	171390	0.0443433	64.49	-157.75	tundra biome	bog	soil	terrestrial soil
1642.MS00587	33	74485	0.0443042	35.117	138.937	cropland biome	rice field	rhizosphere	host-associated
755.SSFA.L3.D20.14.06.11.lane1.NoIndex.L001	13	29355	0.0442855	55.905	-3.204	urban biome	biofilter	sand	other
678.OA.mesocosm.351	50	112943	0.0442701	50.338	-4.148	marine biome	neritic zone	marine sediment	marine sediment
2192.H07b.Kitchen.Floor.3938.lane2.NoIndex.L002	36	81342	0.0442576	41.88	-87.63	urban biome	anthropogenic environmental material	dust	other
1526.Halls5R1	42	94964	0.0442273	37.472	-110.71	Large river biome	dam	soil	terrestrial soil
1642.MS00609	43	97237	0.0442218	35.117	138.937	cropland biome	rice field	rhizosphere	host-associated
755.SSFB.L3.D50.20.09.11.lane1.NoIndex.L001	24	54292	0.0442054	55.905	-3.204	urban biome	biofilter	sand	other
678.T.RFLP.Sample.612	7	15838	0.0441975	50.338	-4.148	marine biome	neritic zone	marine sediment	marine sediment
1578.As.high.0to0.6	36	81505	0.0441691	71.248	-156.587	tundra biome	tundra	soil	terrestrial soil
990.KA3F.E.20	30	67971	0.0441365	41.8407	-88.2304	urban biome	field soil	soil	terrestrial soil
1642.MS00394	85	192626	0.044127	35.117	138.937	cropland biome	rice field	rhizosphere	host-associated
1580.1C.sed.D1	37	83903	0.0440985	37.5691	-122.103	Small lake biome	marine habitat	saline lake sediment	marine sediment
1642.MS00014	58	131694	0.0440415	35.117	138.937	cropland biome	alluvial paddy field soil	soil	terrestrial soil
1642.MS00625	52	118095	0.0440323	35.117	138.937	cropland biome	rice field	rhizosphere	host-associated
1642.MS00423	59	134099	0.0439973	35.117	138.937	cropland biome	rice field	rhizosphere	host-associated
1642.MS00580	48	109108	0.0439931	35.117	138.937	cropland biome	rice field	rhizosphere	host-associated
1642.MS00424	46	104642	0.0439594	35.117	138.937	cropland biome	rice field	rhizosphere	host-associated
678.OA.mesocosm.412	15	34140	0.0439367	50.338	-4.148	marine biome	neritic zone	marine sediment	marine sediment
678.T.RFLP.Sample.815	8	18211	0.0439295	50.338	-4.148	marine biome	neritic zone	marine sediment	marine sediment
755.SSFA.L2.D40.31.05.11.lane1.NoIndex.L001	24	54635	0.0439279	55.906	-3.204	urban biome	biofilter	sand	other
1642.MS00538	54	123018	0.043896	35.117	138.937	cropland biome	rice field	rhizosphere	host-associated
1526.Halls6R2	20	45564	0.0438943	37.472	-110.71	Large river biome	dam	soil	terrestrial soil
1642.MS00395	51	116326	0.0438423	35.117	138.937	cropland biome	rice field	rhizosphere	host-associated
755.SSFB.L3.D30.20.09.11.lane1.NoIndex.L001	25	57035	0.0438327	55.905	-3.204	urban biome	biofilter	sand	other
678.seasonal.insitu.sample.576	29	66207	0.043802	50.338	-4.148	marine biome	neritic zone	marine sediment	marine sediment
755.SSFA.L3.D5.10.05.11.lane1.NoIndex.L001	24	54839	0.0437645	55.905	-3.204	urban biome	biofilter	sand	other
2382.RU006.C181.RH.1.776.bulk.9.12.lane7.NoIndex.L007.sequences	38	86831	0.0437632	41.0094	-72.494	cropland biome	vineyard	bulk soil	terrestrial soil
1674.McG.G110719Di6	6	13714	0.0437509	40.809	-73.963	urban biome	garden soil	soil	terrestrial soil
1526.Stillton8R1	92	210314	0.0437441	37.502	-110.699	Large river biome	dam	soil	terrestrial soil
755.SSFA.L1.D30.07.06.11.lane1.NoIndex.L001	29	66331	0.0437201	55.906	-3.204	urban biome	biofilter	sand	other
755.SSFA.L2.D40.19.07.11.lane1.NoIndex.L001	19	43463	0.0437153	55.906	-3.204	urban biome	biofilter	sand	other
755.SSFA.L1.D5.18.10.11.lane1.NoIndex.L001	19	43490	0.0436882	55.906	-3.204	urban biome	biofilter	sand	other
1521.230.4.s.7.1.sequences	7	16033	0.04366	46.35	-119.94	aquatic biome	contaminated water	fresh water	fresh water
755.SSFA.L2.D20.19.04.11.lane1.NoIndex.L001	22	50424	0.04363	55.906	-3.204	urban biome	biofilter	sand	other
1642.MS00202	38	87103	0.0436265	35.117	138.937	cropland biome	alluvial paddy field soil	soil	terrestrial soil
1642.MS00064	75	171957	0.0436156	35.117	138.937	cropland biome	alluvial paddy field soil	soil	terrestrial soil
1642.MS00009	33	75701	0.0435926	35.117	138.937	cropland biome	alluvial paddy field soil	soil	terrestrial soil
1642.MS00615	43	98654	0.0435867	35.117	138.937	cropland biome	rice field	rhizosphere	host-associated
1642.MS00062	54	123960	0.0435624	35.117	138.937	cropland biome	alluvial paddy field soil	soil	terrestrial soil
755.INB.24.08.11.lane1.NoIndex.L001	26	59711	0.0435431	55.905	-3.204	urban biome	biofilter	fresh water	fresh water
755.LSSF.ALPHA.D10.22.07.11.lane1.NoIndex.L001	30	68912	0.0435338	55.873	-4.284	urban biome	biofilter	sand	other
1642.MS00379	61	140302	0.0434776	35.117	138.937	cropland biome	rice field	rhizosphere	host-associated
1642.MS00309	61	140328	0.0434696	35.117	138.937	cropland biome	alluvial paddy field soil	soil	terrestrial soil
1692.Soil.BE.PolygonA.Medium.Center.7.15.2012	56	128829	0.0434685	71.296	-156.766	tundra biome	dry lake	soil	terrestrial soil
1288.MAH27July05.McMahon.Pool.4.and.1percentPhiX.110310.HWUSI.EAS552R.0357.s.4.1.sequence	21	48330	0.0434513	37.09	-95.71	Small lake biome	freshwater lake	fresh water	fresh water
755.SSFB.L1.D20.03.05.11.lane1.NoIndex.L001	28	64444	0.0434486	55.905	-3.203	urban biome	biofilter	sand	other
2382.RU006.C181.RH.4.791.bulk.9.12.lane7.NoIndex.L007.sequences	42	96745	0.0434131	41.0094	-72.494	cropland biome	vineyard	bulk soil	terrestrial soil
1642.MS00540	42	96849	0.0433665	35.117	138.937	cropland biome	rice field	rhizosphere	host-associated
755.SSFB.L3.D10.18.10.11.lane1.NoIndex.L001	23	53057	0.0433496	55.905	-3.204	urban biome	biofilter	sand	other
1642.MS00469	43	99194	0.0433494	35.117	138.937	cropland biome	rice field	rhizosphere	host-associated
1642.MS00374	48	110821	0.0433131	35.117	138.937	cropland biome	rice field	rhizosphere	host-associated
1642.MS00442	47	108615	0.0432721	35.117	138.937	cropland biome	rice field	rhizosphere	host-associated
1642.MS00065	26	60109	0.0432548	35.117	138.937	cropland biome	alluvial paddy field soil	soil	terrestrial soil
1622.UPSub.92.93	21	48575	0.0432321	42.06	-71.3776	Small lake biome	pond	lake sediment	freshwater sediment
1642.MS00160	22	50976	0.0431576	35.117	138.937	cropland biome	alluvial paddy field soil	soil	terrestrial soil
1642.MS00304	44	101989	0.0431419	35.117	138.937	cropland biome	alluvial paddy field soil	soil	terrestrial soil
755.SSFA.L2.D20.19.07.11.lane1.NoIndex.L001	19	44097	0.0430868	55.906	-3.204	urban biome	biofilter	sand	other
1642.MS00409	40	92854	0.0430784	35.117	138.937	cropland biome	rice field	rhizosphere	host-associated
1642.MS00611	26	60422	0.0430307	35.117	138.937	cropland biome	rice field	rhizosphere	host-associated
1622.UPSub.109.110	26	60437	0.04302	42.06	-71.3776	Small lake biome	pond	lake sediment	freshwater sediment
1578.Os.high.16to0.2	24	55792	0.0430169	71.256	-156.59	tundra biome	tundra	soil	terrestrial soil
1642.MS00301	52	120908	0.0430079	35.117	138.937	cropland biome	alluvial paddy field soil	soil	terrestrial soil
1642.MS00591	36	83724	0.0429984	35.117	138.937	cropland biome	rice field	rhizosphere	host-associated
2382.SH008.C6.HA.3.736.bulk.9.12.lane7.NoIndex.L007.sequences	39	90772	0.0429648	41.0145	-72.5285	cropland biome	vineyard	bulk soil	terrestrial soil
1642.MS00546	46	107190	0.0429145	35.117	138.937	cropland biome	rice field	rhizosphere	host-associated
2192.H07b.Bedroom.Floor.4036.lane2.NoIndex.L002	23	53618	0.042896	41.88	-87.63	urban biome	anthropogenic environmental material	dust	other
1642.MS00032	98	228622	0.0428655	35.117	138.937	cropland biome	alluvial paddy field soil	soil	terrestrial soil
1622.UPMain.37.38A	28	65334	0.0428567	42.06	-71.3776	Small lake biome	pond	lake sediment	freshwater sediment
755.SSFA.L1.2.D1.21.06.11.lane1.NoIndex.L001	18	42002	0.0428551	55.906	-3.204	urban biome	biofilter	sand	other
1883.2007.087.Crump.Artic.LTREB.main.lane1.NoIndex	21	49023	0.042837	68.5858	-149.622	freshwater biome	freshwater habitat	biofilm	other
1642.MS00162	17	39687	0.0428352	35.117	138.937	cropland biome	alluvial paddy field soil	soil	terrestrial soil
1642.MS00107	45	105080	0.0428245	35.117	138.937	cropland biome	alluvial paddy field soil	soil	terrestrial soil
755.SSFA.L3.D3.21.06.11.lane1.NoIndex.L001	21	49054	0.04281	55.905	-3.204	urban biome	biofilter	sand	other
1694.St4D10.Pmoss.Jstar.16s.NoIndex.sequences	47	109821	0.0427969	37.2214	-2.94897	mediterranean woodland biome	nest of bird	avian egg product	other
804.3881.1256B	44	102840	0.0427849	30.1235	-42.1185	marine benthic biome	hydrothermal vent	biofilm	other
1642.MS00573	39	91194	0.042766	35.117	138.937	cropland biome	rice field	rhizosphere	host-associated
804.073105.bio1slurpA1.2109.2.1	65	152051	0.0427488	30.1253	-42.1189	marine benthic biome	hydrothermal vent	biofilm	other
1642.MS00088	10	23393	0.0427478	35.117	138.937	cropland biome	alluvial paddy field soil	soil	terrestrial soil
1642.MS00431	47	110040	0.0427117	35.117	138.937	cropland biome	rice field	rhizosphere	host-associated
1001.SKD6	12	28107	0.042694	33.194	-117.241	cropland biome	plant-associated habitat	soil	terrestrial soil
1642.MS00383	45	105405	0.0426925	35.117	138.937	cropland biome	rice field	rhizosphere	host-associated
1288.TBH27July07.McMahon.Pool.1.and.1percentPhiX.110310.HWUSI.EAS552R.0357.s.7.1.sequence	51	119559	0.0426568	37.09	-95.71	Small lake biome	freshwater lake	fresh water	fresh water
1642.MS00302	55	128967	0.0426466	35.117	138.937	cropland biome	alluvial paddy field soil	soil	terrestrial soil
1642.MS00480	44	103290	0.0425985	35.117	138.937	cropland biome	rice field	rhizosphere	host-associated
2192.H07b.Kitchen.Light.Switch.4011.lane2.NoIndex.L002	35	82174	0.0425925	41.88	-87.63	urban biome	anthropogenic environmental material	dust	other
1521.SF1.s.6.1.sequences	67	157340	0.0425829	35.38	-105.93	desert biome	dry soil	soil	terrestrial soil
1578.O1.low.06to0.1	31	72880	0.0425357	71.246	-156.389	tundra biome	tundra	soil	terrestrial soil
2192.H03a.Nose.1353.lane6.NoIndex.L006	23	54127	0.0424927	41.88	-87.63	urban biome	human-associated habitat	mucus	host-associated
755.SSFB.L3.D30.12.07.11.lane1.NoIndex.L001	18	42378	0.0424749	55.905	-3.204	urban biome	biofilter	sand	other
1622.DP.70.71A.2	13	30607	0.0424739	42.1757	-72.7	Small lake biome	pond	lake sediment	freshwater sediment
1694.St2H11.Pmoss.Jstar.16s.NoIndex.sequences	54	127296	0.0424208	37.2528	-3.02915	mediterranean woodland biome	nest of bird	avian egg product	other
1642.MS00275	15	35386	0.0423896	35.117	138.937	cropland biome	alluvial paddy field soil	soil	terrestrial soil
945.P7.B10.lane2.NoIndex.L002	14	33028	0.0423883	53.1	13.033	Large lake biome	freshwater lake	fresh water	fresh water
678.seasonal.insitu.sample.539	20	47214	0.0423603	50.338	-4.148	marine biome	neritic zone	marine sediment	marine sediment
1288.TBH04Oct08.McMahon.Pool.2.and.1percentPhiX.110310.HWUSI.EAS552R.0357.s.2.1.sequence	8	18889	0.0423527	37.09	-95.71	Small lake biome	freshwater lake	fresh water	fresh water
1289.KH6	43	101706	0.0422787	31.078	-97.39	cropland biome	field	soil	terrestrial soil
2382.SH005.C3.RH.4.468.root.4.12.lane7.NoIndex.L007.sequences	31	73325	0.0422775	41.0153	-72.5281	cropland biome	vineyard	organic material	other
755.SSFB.L3.D20.20.09.11.lane1.NoIndex.L001	23	54416	0.042267	55.905	-3.204	urban biome	biofilter	sand	other
755.SSFA.L3.D40.12.07.11.lane1.NoIndex.L001	23	54417	0.0422662	55.905	-3.204	urban biome	biofilter	sand	other
1642.MS00627	30	71015	0.0422446	35.117	138.937	cropland biome	rice field	rhizosphere	host-associated
990.KA3U.E.14	26	61555	0.0422386	41.8407	-88.2304	urban biome	field soil	soil	terrestrial soil
1198.SWE05.KBA1.5.5	81	191791	0.0422335	59.583	18.2	marine benthic biome	contaminated sediment	marine sediment	marine sediment
1642.MS00303	26	61569	0.042229	35.117	138.937	cropland biome	alluvial paddy field soil	soil	terrestrial soil
1288.TBE22Oct07.McMahon.Pool.1.and.1percentPhiX.110310.HWUSI.EAS552R.0357.s.1.1.sequence	9	21316	0.0422218	37.09	-95.71	Small lake biome	freshwater lake	fresh water	fresh water
678.T.RFLP.Sample.611	7	16581	0.042217	50.338	-4.148	marine biome	neritic zone	marine sediment	marine sediment
1642.MS00576	39	92436	0.0421914	35.117	138.937	cropland biome	rice field	rhizosphere	host-associated
755.SSFA.L3.D30.28.06.11.lane1.NoIndex.L001	22	52148	0.0421876	55.905	-3.204	urban biome	biofilter	sand	other
2382.SH004.C1.RH.1.601.bulk.9.12.lane7.NoIndex.L007.sequences	24	56940	0.0421496	41.0149	-72.5284	cropland biome	vineyard	bulk soil	terrestrial soil
2382.SH005.C3.RH.3.662.rhizo.9.12.lane7.NoIndex.L007.sequences	32	75978	0.0421175	41.0152	-72.5281	cropland biome	vineyard	rhizosphere	host-associated
678.T.RFLP.Sample.784	17	40377	0.0421032	50.338	-4.148	marine biome	neritic zone	marine sediment	marine sediment
2382.SH008.C6.HA.5.747.rhizo.9.12.lane7.NoIndex.L007.sequences	31	73661	0.0420847	41.0145	-72.5285	cropland biome	vineyard	rhizosphere	host-associated
678.seasonal.insitu.sample.525	12	28529	0.0420625	50.338	-4.148	marine biome	neritic zone	marine sediment	marine sediment
1642.MS00092	17	40427	0.0420511	35.117	138.937	cropland biome	alluvial paddy field soil	soil	terrestrial soil
1622.UPMain.2.3	29	68977	0.042043	42.06	-71.3776	Small lake biome	pond	lake sediment	freshwater sediment
755.SSFB.L3.D50.21.06.11.lane1.NoIndex.L001	22	52347	0.0420272	55.905	-3.204	urban biome	biofilter	sand	other
2382.DPOO1.C1.HA.2.433.root.4.12.lane7.NoIndex.L007.sequences	43	102378	0.0420012	41.0253	-72.4617	cropland biome	vineyard	organic material	other
2382.SH005.C3.RH.5.671.bulk.9.12.lane7.NoIndex.L007.sequences	35	83351	0.0419911	41.0152	-72.5281	cropland biome	vineyard	bulk soil	terrestrial soil
755.SSFA.L3.D30.19.07.11.lane1.NoIndex.L001	24	57176	0.0419757	55.905	-3.204	urban biome	biofilter	sand	other
2192.H07b.Front.Door.Knob.4013.lane2.NoIndex.L002	36	85783	0.0419664	41.88	-87.63	urban biome	anthropogenic environmental material	dust	other
894.MR298.lane3.NoIndex.L003	11	26213	0.0419639	-37.6253	145.579	Large river biome	animal-associated habitat	feces	host-associated
2382.SH004.C1.RH.3.612.rhizo.9.12.lane7.NoIndex.L007.sequences	23	54816	0.0419586	41.0149	-72.5284	cropland biome	vineyard	rhizosphere	host-associated
1642.MS00588	30	71518	0.0419475	35.117	138.937	cropland biome	rice field	rhizosphere	host-associated
1711.KFM2.1	10	23844	0.0419393	0.15	35.52	tropical moist broadleaf forest biome	national park	soil	terrestrial soil
990.KA3F.E.23	29	69160	0.0419318	41.8407	-88.2304	urban biome	field soil	soil	terrestrial soil
755.SSFB.L1.D1.10.05.11.lane1.NoIndex.L001	12	28640	0.0418994	55.905	-3.203	urban biome	biofilter	sand	other
1642.MS00555	54	129136	0.0418164	35.117	138.937	cropland biome	rice field	rhizosphere	host-associated
2382.SH007.C6.RH.4.516.bulk.4.12.lane7.NoIndex.L007.sequences	29	69362	0.0418096	41.0149	-72.5285	cropland biome	vineyard	bulk soil	terrestrial soil
1642.MS00318	41	98119	0.041786	35.117	138.937	cropland biome	alluvial paddy field soil	soil	terrestrial soil
678.seasonal.insitu.sample.504	29	69426	0.0417711	50.338	-4.148	marine biome	neritic zone	marine sediment	marine sediment
755.SSFA.L3.D3.07.06.11.lane1.NoIndex.L001	33	79042	0.04175	55.905	-3.204	urban biome	biofilter	sand	other
1642.MS00069	50	120002	0.041666	35.117	138.937	cropland biome	alluvial paddy field soil	soil	terrestrial soil
755.SSFB.L1.D50.20.09.11.lane1.NoIndex.L001	25	60011	0.041659	55.905	-3.203	urban biome	biofilter	sand	other
755.SSFA.L1.2.D50.21.06.11.lane1.NoIndex.L001	20	48099	0.0415809	55.906	-3.204	urban biome	biofilter	sand	other
1642.MS00224	26	62536	0.0415761	35.117	138.937	cropland biome	alluvial paddy field soil	soil	terrestrial soil
678.seasonal.insitu.sample.577	35	84259	0.0415386	50.338	-4.148	marine biome	neritic zone	marine sediment	marine sediment
1642.MS00614	31	74659	0.0415221	35.117	138.937	cropland biome	rice field	rhizosphere	host-associated
1642.MS00024	92	221657	0.0415056	35.117	138.937	cropland biome	alluvial paddy field soil	soil	terrestrial soil
1642.MS00018	37	89190	0.0414845	35.117	138.937	cropland biome	alluvial paddy field soil	soil	terrestrial soil
1642.MS00161	29	69933	0.0414683	35.117	138.937	cropland biome	alluvial paddy field soil	soil	terrestrial soil
1642.MS00581	36	86816	0.041467	35.117	138.937	cropland biome	rice field	rhizosphere	host-associated
2382.MU002.C3.HA.1.63.root.6.11.lane1.NoIndex.L001.sequences	38	91663	0.0414562	41.063	-75.4526	cropland biome	vineyard	organic material	other
1642.MS00137	19	45859	0.0414313	35.117	138.937	cropland biome	alluvial paddy field soil	soil	terrestrial soil
1774.343.Skin.Puer	11	26645	0.0412835	18.47	-66.11	urban biome	human-associated habitat	sebum	host-associated
1642.MS00621	43	104215	0.0412609	35.117	138.937	cropland biome	rice field	rhizosphere	host-associated
1288.MAH20June07.McMahon.Pool.1.and.1percentPhiX.110310.HWUSI.EAS552R.0357.s.1.1.sequence	7	16970	0.0412493	37.09	-95.71	Small lake biome	freshwater lake	fresh water	fresh water
1674.McG.F110715Ly6H1	6	14558	0.0412145	40.638	-74.074	urban biome	garden soil	soil	terrestrial soil
1622.UPMain.35.36A	27	65636	0.041136	42.06	-71.3776	Small lake biome	pond	lake sediment	freshwater sediment
1642.MS00235	45	109417	0.0411271	35.117	138.937	cropland biome	alluvial paddy field soil	soil	terrestrial soil
1526.HCanyon6R3	22	53495	0.0411253	37.55	-110.677	Large river biome	dam	soil	terrestrial soil
755.SSFB.L1.D20.14.06.11.lane1.NoIndex.L001	12	29193	0.0411057	55.905	-3.203	urban biome	biofilter	sand	other
1642.MS00045	56	136254	0.0410997	35.117	138.937	cropland biome	alluvial paddy field soil	soil	terrestrial soil
1642.MS00227	26	63298	0.0410755	35.117	138.937	cropland biome	alluvial paddy field soil	soil	terrestrial soil
1642.MS00414	32	77988	0.041032	35.117	138.937	cropland biome	rice field	rhizosphere	host-associated
1642.MS00534	41	99928	0.0410295	35.117	138.937	cropland biome	rice field	rhizosphere	host-associated
1521.EB053.s.6.1.sequences	41	99931	0.0410283	-3.37	36.57	shrubland biome	grassland soil	soil	terrestrial soil
1642.MS00519	50	121877	0.041025	35.117	138.937	cropland biome	rice field	rhizosphere	host-associated
1883.2008.142.Crump.Artic.LTREB.main.lane2.NoIndex	31	75597	0.0410069	68.6364	-149.595	Small lake biome	freshwater habitat	lake sediment	freshwater sediment
846.Fagna24102011Soil15A3	67	163405	0.0410024	43.984	11.342	cropland biome	agricultural soil	soil	terrestrial soil
1642.MS00231	39	95130	0.0409965	35.117	138.937	cropland biome	alluvial paddy field soil	soil	terrestrial soil
1521.NTP25.s.6.1.sequences	52	126889	0.0409807	44.04	-96.78	grassland biome	grassland soil	soil	terrestrial soil
1642.MS00542	32	78114	0.0409658	35.117	138.937	cropland biome	rice field	rhizosphere	host-associated
807.W.F.11.a	22	53722	0.0409516	45.3228	-106.515	Small river biome	fresh water	stream sediment	freshwater sediment
1642.MS00094	20	48841	0.0409492	35.117	138.937	cropland biome	alluvial paddy field soil	soil	terrestrial soil
1642.MS00556	44	107458	0.0409462	35.117	138.937	cropland biome	rice field	rhizosphere	host-associated
755.SSFA.L2.D20.17.05.11.lane1.NoIndex.L001	11	26884	0.0409165	55.906	-3.204	urban biome	biofilter	sand	other
1883.2011.038.Crump.Artic.LTREB.main.lane3.NoIndex	11	26899	0.0408937	68.5969	-149.601	freshwater biome	freshwater habitat	fresh water	fresh water
755.SSFA.L1.D30.19.04.11.lane1.NoIndex.L001	20	48909	0.0408923	55.906	-3.204	urban biome	biofilter	sand	other
1622.PP.11.12A	23	56271	0.0408736	42.3084	-71.3412	Small lake biome	pond	lake sediment	freshwater sediment
1642.MS00043	36	88086	0.0408692	35.117	138.937	cropland biome	alluvial paddy field soil	soil	terrestrial soil
1674.McG.P110718Cps1	7	17128	0.0408688	40.777	-73.975	urban biome	garden soil	soil	terrestrial soil
1692.Soil.BE.PolygonB.Medium.Center.7.8.2012	50	122348	0.040867	71.296	-156.766	tundra biome	dry lake	soil	terrestrial soil
1642.MS00008	41	100333	0.0408639	35.117	138.937	cropland biome	alluvial paddy field soil	soil	terrestrial soil
1711.KAJ4.2	6	14683	0.0408636	0.15	35.52	rangeland biome	farm soil	soil	terrestrial soil
1642.MS00150	35	85669	0.0408549	35.117	138.937	cropland biome	alluvial paddy field soil	soil	terrestrial soil
1642.MS00003	42	102866	0.0408298	35.117	138.937	cropland biome	alluvial paddy field soil	soil	terrestrial soil
1715.McG.NS1	6	14697	0.0408247	13.2627	-86.2362	cropland biome	coffee plantation	soil	terrestrial soil
1642.MS00295	35	85779	0.0408025	35.117	138.937	cropland biome	alluvial paddy field soil	soil	terrestrial soil
1642.MS00491	47	115211	0.0407947	35.117	138.937	cropland biome	rice field	rhizosphere	host-associated
1288.MAH18Sept07.McMahon.Pool.1.and.1percentPhiX.110310.HWUSI.EAS552R.0357.s.1.1.sequence	14	34330	0.0407807	37.09	-95.71	Small lake biome	freshwater lake	fresh water	fresh water
1642.MS00574	41	100587	0.0407607	35.117	138.937	cropland biome	rice field	rhizosphere	host-associated
846.Fagna24102011Soil14C2	98	240432	0.04076	43.984	11.342	cropland biome	agricultural soil	soil	terrestrial soil
1642.MS00411	43	105569	0.0407317	35.117	138.937	cropland biome	rice field	rhizosphere	host-associated
1622.UPMain.74.75	17	41747	0.0407215	42.06	-71.3776	Small lake biome	pond	lake sediment	freshwater sediment
894.MR495.lane3.NoIndex.L003	10	24558	0.0407199	-37.6253	145.579	Large river biome	animal-associated habitat	feces	host-associated
1883.2008.35.Crump.Artic.LTREB.main.lane2.NoIndex	16	39327	0.0406845	68.5858	-149.622	freshwater biome	freshwater habitat	fresh water	fresh water
1288.MAH22June05.McMahon.Pool.4.and.1percentPhiX.110310.HWUSI.EAS552R.0357.s.4.1.sequence	39	95959	0.0406424	37.09	-95.71	Small lake biome	freshwater lake	fresh water	fresh water
755.SSFA.L3.D40.03.05.11.lane1.NoIndex.L001	26	63974	0.0406415	55.905	-3.204	urban biome	biofilter	sand	other
1642.MS00564	27	66462	0.0406247	35.117	138.937	cropland biome	rice field	rhizosphere	host-associated
1642.MS00285	51	125556	0.0406193	35.117	138.937	cropland biome	alluvial paddy field soil	soil	terrestrial soil
1883.2008.147.Crump.Artic.LTREB.main.lane2.NoIndex	21	51735	0.0405915	68.6399	-149.596	Small lake biome	freshwater habitat	lake sediment	freshwater sediment
1642.MS00078	33	81306	0.0405874	35.117	138.937	cropland biome	alluvial paddy field soil	soil	terrestrial soil
678.T.RFLP.Sample.768	6	14784	0.0405844	50.338	-4.148	marine biome	neritic zone	marine sediment	marine sediment
1674.McG.F110715Ly2H2	7	17252	0.040575	40.638	-74.074	urban biome	garden soil	soil	terrestrial soil
2382.RU006.C181.RH.3.787.rhizo.9.12.lane7.NoIndex.L007.sequences	32	78906	0.0405546	41.0094	-72.494	cropland biome	vineyard	rhizosphere	host-associated
1521.231.8.s.7.1.sequences	9	22223	0.0404986	46.35	-119.94	aquatic biome	contaminated water	fresh water	fresh water
722.SV1.5.s.6.1.sequence	64	158214	0.0404515	31.712	-106.466	desert biome	shrubland	soil	terrestrial soil
1642.MS00590	34	84118	0.0404194	35.117	138.937	cropland biome	rice field	rhizosphere	host-associated
1288.HKH23July07.McMahon.Pool.2.and.1percentPhiX.110310.HWUSI.EAS552R.0357.s.2.1.sequence	5	12374	0.0404073	37.09	-95.71	Small lake biome	freshwater lake	fresh water	fresh water
1642.MS00640	33	81688	0.0403976	35.117	138.937	cropland biome	rice field	rhizosphere	host-associated
755.SSFB.L3.D1.10.05.11.lane1.NoIndex.L001	12	29718	0.0403796	55.905	-3.204	urban biome	biofilter	sand	other
755.SSFA.L3.D30.19.04.11.lane1.NoIndex.L001	15	37192	0.0403313	55.905	-3.204	urban biome	biofilter	sand	other
1642.MS00147	39	96830	0.0402768	35.117	138.937	cropland biome	alluvial paddy field soil	soil	terrestrial soil
1642.MS00067	23	57138	0.0402534	35.117	138.937	cropland biome	alluvial paddy field soil	soil	terrestrial soil
1627.ZCCK3	28	69650	0.040201	32.54	82.43	Small lake biome	lake	sediment	freshwater sediment
1642.MS00560	54	134542	0.0401362	35.117	138.937	cropland biome	rice field	rhizosphere	host-associated
1642.MS00349	47	117117	0.0401308	35.117	138.937	cropland biome	rice field	rhizosphere	host-associated
755.SSFB.L1.D40.19.07.11.lane1.NoIndex.L001	23	57369	0.0400913	55.905	-3.203	urban biome	biofilter	sand	other
678.T.RFLP.Sample.780	15	37436	0.0400684	50.338	-4.148	marine biome	neritic zone	marine sediment	marine sediment
1642.MS00446	40	99836	0.0400657	35.117	138.937	cropland biome	rice field	rhizosphere	host-associated
990.KA1F.E.03	30	74879	0.0400646	41.8415	-88.2304	urban biome	field soil	soil	terrestrial soil
678.T.RFLP.Sample.642	32	79885	0.0400576	50.338	-4.148	marine biome	neritic zone	marine sediment	marine sediment
1642.MS00306	36	89897	0.0400458	35.117	138.937	cropland biome	alluvial paddy field soil	soil	terrestrial soil
1642.MS00511	46	114919	0.0400282	35.117	138.937	cropland biome	rice field	rhizosphere	host-associated
1521.EB076.s.6.1.sequences	18	44980	0.0400178	-6.93	36.14	shrubland biome	grassland soil	soil	terrestrial soil
755.SSFA.L3.D10.06.07.11.lane1.NoIndex.L001	17	42483	0.040016	55.905	-3.204	urban biome	biofilter	sand	other
1578.O3.low.06to0.1	27	67636	0.0399196	71.253	-156.539	tundra biome	tundra	soil	terrestrial soil
1642.MS00638	28	70197	0.0398877	35.117	138.937	cropland biome	rice field	rhizosphere	host-associated
1642.MS00496	45	112966	0.039835	35.117	138.937	cropland biome	rice field	rhizosphere	host-associated
2192.H01a.Nose.324.lane6.NoIndex.L006	28	70308	0.0398248	41.88	-87.63	urban biome	human-associated habitat	mucus	host-associated
1883.2009.391.Crump.Artic.LTREB.main.lane4.NoIndex	28	70339	0.0398072	68.63	-149.613	Small lake biome	freshwater habitat	fresh water	fresh water
755.SSFA.L3.D1.07.06.11.lane1.NoIndex.L001	27	67854	0.0397913	55.905	-3.204	urban biome	biofilter	sand	other
755.LSSF.DELTA.D45.22.07.11.lane1.NoIndex.L001	23	57813	0.0397834	55.873	-4.284	urban biome	biofilter	sand	other
678.T.RFLP.Sample.629	26	65374	0.0397712	50.338	-4.148	marine biome	neritic zone	marine sediment	marine sediment
2382.SH005.C3.RH.5.672.rhizo.9.12.lane7.NoIndex.L007.sequences	35	88171	0.0396956	41.0152	-72.5281	cropland biome	vineyard	rhizosphere	host-associated
1526.Stillton4R2	66	166289	0.0396899	37.498	-110.7	Large river biome	dam	soil	terrestrial soil
1288.MAH06July05.McMahon.Pool.4.and.1percentPhiX.110310.HWUSI.EAS552R.0357.s.4.1.sequence	21	52914	0.039687	37.09	-95.71	Small lake biome	freshwater lake	fresh water	fresh water
1198.SWE02.KBA1.2.5	87	219217	0.0396867	59.583	18.2	marine benthic biome	contaminated sediment	marine sediment	marine sediment
1642.MS00465	34	85689	0.0396784	35.117	138.937	cropland biome	rice field	rhizosphere	host-associated
1642.MS00567	42	106020	0.0396152	35.117	138.937	cropland biome	rice field	rhizosphere	host-associated
678.seasonal.insitu.sample.558	46	116311	0.0395491	50.338	-4.148	marine biome	neritic zone	marine sediment	marine sediment
1642.MS00252	74	187223	0.0395251	35.117	138.937	cropland biome	alluvial paddy field soil	soil	terrestrial soil
755.SSFA.L1.3.D1.21.06.11.lane1.NoIndex.L001	23	58197	0.0395209	55.906	-3.204	urban biome	biofilter	sand	other
755.LSSF.ETA.D45.22.07.11.lane1.NoIndex.L001	20	50626	0.0395054	55.873	-4.284	urban biome	biofilter	sand	other
1642.MS00552	32	81043	0.0394852	35.117	138.937	cropland biome	rice field	rhizosphere	host-associated
1642.MS00476	38	96243	0.0394834	35.117	138.937	cropland biome	rice field	rhizosphere	host-associated
1642.MS00305	35	88739	0.0394415	35.117	138.937	cropland biome	alluvial paddy field soil	soil	terrestrial soil
1288.SSBH30Sept07.McMahon.Pool.2.and.1percentPhiX.110310.HWUSI.EAS552R.0357.s.2.1.sequence	10	25369	0.0394182	37.09	-95.71	Small lake biome	freshwater lake	fresh water	fresh water
755.SSFA.L3.D10.10.05.11.lane1.NoIndex.L001	23	58353	0.0394153	55.905	-3.204	urban biome	biofilter	sand	other
1288.MAH16July07.McMahon.Pool.1.and.1percentPhiX.110310.HWUSI.EAS552R.0357.s.1.1.sequence	11	27933	0.0393799	37.09	-95.71	Small lake biome	freshwater lake	fresh water	fresh water
1642.MS00152	28	71144	0.0393568	35.117	138.937	cropland biome	alluvial paddy field soil	soil	terrestrial soil
1642.MS00017	29	73714	0.0393412	35.117	138.937	cropland biome	alluvial paddy field soil	soil	terrestrial soil
1674.McG.G110718Ha6	7	17811	0.0393016	40.813	-73.939	urban biome	garden soil	soil	terrestrial soil
940.RD.08.Oral	30	76337	0.0392994	39.03	-108.56	freshwater biome	animal-associated habitat	mucus	host-associated
1642.MS00112	51	129782	0.0392967	35.117	138.937	cropland biome	alluvial paddy field soil	soil	terrestrial soil
1642.MS00171	41	104357	0.0392882	35.117	138.937	cropland biome	alluvial paddy field soil	soil	terrestrial soil
846.Fagna24102011Soil12A3	81	206317	0.03926	43.984	11.342	cropland biome	agricultural soil	soil	terrestrial soil
755.SSFA.L1.D30.14.06.11.lane1.NoIndex.L001	22	56045	0.0392542	55.906	-3.204	urban biome	biofilter	sand	other
2192.H03a.Nose.1212.lane6.NoIndex.L006	34	86662	0.0392329	41.88	-87.63	urban biome	human-associated habitat	mucus	host-associated
1642.MS00568	54	137641	0.0392325	35.117	138.937	cropland biome	rice field	rhizosphere	host-associated
1521.EB092.s.6.1.sequences	18	45892	0.0392225	-6.13	36.44	shrubland biome	grassland soil	soil	terrestrial soil
1642.MS00503	40	102048	0.0391972	35.117	138.937	cropland biome	rice field	rhizosphere	host-associated
1642.MS00389	39	99537	0.0391814	35.117	138.937	cropland biome	rice field	rhizosphere	host-associated
2382.SH004.C1.RH.2.208.root.9.11.lane1.NoIndex.L001.sequences	28	71500	0.0391608	41.0151	-72.5285	cropland biome	vineyard	organic material	other
1694.St2E9.Pmoss.Jstar.16s.NoIndex.sequences	30	76633	0.0391476	37.2528	-3.02915	mediterranean woodland biome	nest of bird	avian egg product	other
2382.MU002.C3.HA.1.677.rhizo.9.12.lane7.NoIndex.L007.sequences	33	84331	0.0391315	41.0627	-72.4503	cropland biome	vineyard	rhizosphere	host-associated
1883.2010.339.Crump.Artic.LTREB.main.lane3.NoIndex	11	28120	0.0391181	68.622	-149.591	freshwater biome	freshwater habitat	fresh water	fresh water
1883.2007.513.Crump.Artic.LTREB.main.lane2.NoIndex	15	38362	0.0391012	68.6115	-149.578	freshwater biome	freshwater habitat	fresh water	fresh water
1642.MS00466	26	66502	0.0390966	35.117	138.937	cropland biome	rice field	rhizosphere	host-associated
1674.McG.G110718Ha3	7	17924	0.0390538	40.813	-73.939	urban biome	garden soil	soil	terrestrial soil
1288.SSBH21Aug07.McMahon.Pool.2.and.1percentPhiX.110310.HWUSI.EAS552R.0357.s.2.1.sequence	5	12803	0.0390533	37.09	-95.71	Small lake biome	freshwater lake	fresh water	fresh water
1288.MAH15June05.McMahon.Pool.4.and.1percentPhiX.110310.HWUSI.EAS552R.0357.s.4.1.sequence	19	48675	0.0390344	37.09	-95.71	Small lake biome	freshwater lake	fresh water	fresh water
1642.MS00505	45	115311	0.0390249	35.117	138.937	cropland biome	rice field	rhizosphere	host-associated
1622.UPMain.11.12A	31	79618	0.0389359	42.06	-71.3776	Small lake biome	pond	lake sediment	freshwater sediment
1288.MAH05Nov07.McMahon.Pool.1.and.1percentPhiX.110310.HWUSI.EAS552R.0357.s.1.1.sequence	21	53955	0.0389213	37.09	-95.71	Small lake biome	freshwater lake	fresh water	fresh water
846.Fagna24102011Soil4A2	94	241623	0.0389036	43.985	11.342	cropland biome	agricultural soil	soil	terrestrial soil
1289.KH24	76	195398	0.038895	31.078	-97.39	cropland biome	field	soil	terrestrial soil
755.SSFB.L3.D50.07.06.11.lane1.NoIndex.L001	18	46323	0.0388576	55.905	-3.204	urban biome	biofilter	sand	other
1642.MS00104	43	110800	0.0388087	35.117	138.937	cropland biome	alluvial paddy field soil	soil	terrestrial soil
632.Tar.sand.2	59	152043	0.0388048	57.31	-111.68	temperate mixed forest biome	oil contaminated soil	soil	terrestrial soil
1674.McG.G110714Jr3	8	20618	0.038801	40.826	-73.94	urban biome	garden soil	soil	terrestrial soil
1642.MS00049	31	79972	0.0387636	35.117	138.937	cropland biome	alluvial paddy field soil	soil	terrestrial soil
1883.2008.415.Crump.Artic.LTREB.main.lane2.NoIndex	49	126484	0.0387401	68.534	-149.157	Small lake biome	freshwater habitat	biofilm	other
755.SSFA.L3.D50.19.07.11.lane1.NoIndex.L001	22	56800	0.0387324	55.905	-3.204	urban biome	biofilter	sand	other
1642.MS00527	43	111100	0.0387039	35.117	138.937	cropland biome	rice field	rhizosphere	host-associated
678.T.RFLP.Sample.627	6	15514	0.0386747	50.338	-4.148	marine biome	neritic zone	marine sediment	marine sediment
1642.MS00089	18	46607	0.0386208	35.117	138.937	cropland biome	alluvial paddy field soil	soil	terrestrial soil
1642.MS00490	46	119128	0.0386139	35.117	138.937	cropland biome	rice field	rhizosphere	host-associated
804.LS11.71a	85	220327	0.038579	44.597	8.7833	marine benthic biome	alkaline habitat	travertine	other
1642.MS00313	40	103685	0.0385784	35.117	138.937	cropland biome	alluvial paddy field soil	soil	terrestrial soil
1674.McG.G110714Jr1	7	18155	0.0385569	40.826	-73.94	urban biome	garden soil	soil	terrestrial soil
1198.SWE11.KBA3.SS1.5	75	194700	0.0385208	59.583	18.2	marine benthic biome	contaminated sediment	marine sediment	marine sediment
678.T.RFLP.Sample.716	30	77923	0.0384995	50.338	-4.148	marine biome	neritic zone	marine sediment	marine sediment
755.LSSF.DELTA.D45.23.06.11.lane1.NoIndex.L001	20	51963	0.0384889	55.873	-4.284	urban biome	biofilter	sand	other
755.LSSF.ALPHA.D30.16.06.11.lane1.NoIndex.L001	21	54601	0.0384608	55.873	-4.284	urban biome	biofilter	sand	other
755.EF.DELTA.30.06.11.lane1.NoIndex.L001	18	46822	0.0384435	55.873	-4.284	urban biome	biofilter	fresh water	fresh water
755.SSFB.L1.D40.28.06.11.lane1.NoIndex.L001	21	54670	0.0384123	55.905	-3.203	urban biome	biofilter	sand	other
755.LSSF.DELTA.D10.02.06.11.lane1.NoIndex.L001	19	49473	0.0384048	55.873	-4.284	urban biome	biofilter	sand	other
755.SSFA.L1.D20.14.06.11.lane1.NoIndex.L001	18	46903	0.0383771	55.906	-3.204	urban biome	biofilter	sand	other
1642.MS00298	34	88650	0.0383531	35.117	138.937	cropland biome	alluvial paddy field soil	soil	terrestrial soil
2382.DPOO1.C1.HA.3.637.rhizo.9.12.lane7.NoIndex.L007.sequences	34	88652	0.0383522	41.0252	-72.4616	cropland biome	vineyard	rhizosphere	host-associated
755.SSFA.L2.D10.03.05.11.lane1.NoIndex.L001	20	52160	0.0383436	55.906	-3.204	urban biome	biofilter	sand	other
1774.180.Skin.Puer	13	33904	0.0383436	18.47	-66.11	urban biome	human-associated habitat	sebum	host-associated
[truncated: 21,325 more rows]

## Sheet: Sheet2
Detailed information of the 179 Hydrogenedentota genomes or MAGs
† represents the 100 non-redundant genomes at strain levels
Ⱡ represents the 90 non-redundant genomes at species levels
- represents the corresponding informations were not detected or provided here
Genomes ID			Completeness (%)	Contamination (%)	Strain heterogeneity (%)	Genome size (Mb)	GC%	Contigs number	Coding gene number	Classification by GTDB-Tk	Red value	Complete level	Biosample id	Sample type	Isolate	Latitude (N)	Longtitude (E)	Ecosystem_category	Ecosystem_type	Geographic location	Habitat types
GCA_021647925.1	†	-	67.52	1.47	0	6.74876	56.5699	1153	4536	d__Bacteria;p__Hydrogenedentota;c__Hydrogenedentia;o__Hydrogenedentiales;f__WGMK01;g__JAEUWI01;s__	0.901927	Contig	SAMN23376587	metagenomic assembly	D96SM.bin.5	-37.7833	49.6491	marine sediment metagenome	microbes were collected at JL-Dive96-S01	not applicable	Marine water/sediments
GCA_012965445.1	†	-	56.4	0	0	5.08403	52.4601	492	2876	d__Bacteria;p__Hydrogenedentota;c__Hydrogenedentia;o__Hydrogenedentiales;f__GCA-2746185;g__DTSJ01;s__DTSJ01 sp012965445	N/A	Scaffold	SAMN10967400	metagenomic assembly	UWMA-0048	-20.0538	-176.134	marine metagenome	Kilo Moana Hydrothermal plume 60m	Pacific Ocean:Lau Basin	Marine water/sediments
OceanDNA-b17550	†	-	64.05	2.3	33.33	3.12123	52.9244	831	2203	d__Bacteria;p__Hydrogenedentota;c__Hydrogenedentia;o__Hydrogenedentiales;f__GCA-2746185;g__DTSJ01;s__DTSJ01 sp012965445	N/A	missing	SAMD00357623	prok enriched	missing	10.9107	-44.6678	Atlantic:1	Atlantic	Atlantic	Marine water/sediments
GCA_022563875.1	†	-	56.7	3.63	27.27	5.66715	57.8428	997	3542	d__Bacteria;p__Hydrogenedentota;c__Hydrogenedentia;o__Hydrogenedentiales;f__GCA-2746185;g__;s__	0.764795	Scaffold	SAMN16244300	metagenomic assembly	B59T3L11	11.325	142.191	marine sediment metagenome	Mariana trench surficial sediment	Pacific Ocean: Mariana Trench	Marine water/sediments
3300025597_12	†	-	81.68	0.18	100	3.49658	61.4159	223	2397	d__Bacteria;p__Hydrogenedentota;c__Hydrogenedentia;o__Hydrogenedentiales;f__CAITNO01;g__JAGPFE01;s__JAGPFE01 sp018056705	N/A	missing	missing	missing	missing	22.28	114.17	Wastewater	Anaerobic digestor		Wastewater/sludge
GCA_016192355.1	†	-	53.93	0.06	0	6.07969	61.333	624	2993	d__Bacteria;p__Hydrogenedentota;c__Hydrogenedentia;o__Hydrogenedentiales;f__JACPGD01;g__JACPGD01;s__JACPGD01 sp016182645	N/A	Contig	SAMN15435391	metagenomic assembly	NC_groundwater_752_Ag_S-0.1um_61_7	37.6619	-121.115	groundwater metagenome	groundwater	USA: California, Modesto	Freshwater/sediments
3300025730_16	†	-	78.2	1.08	0	4.93276	56.6154	461	3264	d__Bacteria;p__Hydrogenedentota;c__Hydrogenedentia;o__Hydrogenedentiales;f__CAITNO01;g__;s__	0.894639	missing	missing	missing	missing	41.53	-90.43	Wastewater	Anaerobic digestor		Wastewater/sludge
GCA_022703075.1	†	-	85.42	3.42	50	4.36959	68.5272	961	3438	d__Bacteria;p__Hydrogenedentota;c__Hydrogenedentia;o__Hydrogenedentiales;f__CAITNO01;g__JAAYBR01;s__	0.97777	Contig	SAMN25008179	metagenomic assembly	RA.bin135	44.31	-88.12	anaerobic digester metagenome	anaerobic digester sludge	USA: Rantoul	Wastewater/sludge
GCA_003559175.1	†	-	60.15	3.3	66.67	3.13764	60.6623	429	1811	d__Bacteria;p__Hydrogenedentota;c__Hydrogenedentia;o__Hydrogenedentiales;f__SLHB01;g__SKRY01;s__SKRY01 sp007118235	N/A	Contig	SAMN08574526	metagenomic assembly	CSSed10_270	52.11	79.17	soda lake metagenome	hypersaline soda lake sediment	Russia: Kulunda Steppe	Saline soda water/sediments
GCA_029551155.1	†	-	95.51	1.12	100	3.56548	61.937	180	2850	d__Bacteria;p__Hydrogenedentota;c__Hydrogenedentia;o__Hydrogenedentiales;f__CAITNO01;g__JAGPFE01;s__JAGPFE01 sp018056705	N/A	Contig	SAMN21174191	metagenomic assembly	JPMR_metabat.50	missing	missing	anaerobic digester metagenome	thermophilic anaerobic digester	Japan: Kanto	Wastewater/sludge
RIS_MAG_133	†	Ⱡ	94.44	0	0	4.61035	54.4244	430	4162	d__Bacteria;p__Hydrogenedentota;c__Hydrogenedentia;o__Hydrogenedentiales;f__;g__;s__	0.73984	missing	SAMEA6738235	seawater	RIS_MAG_133	-80.6577	-174.463	marine plankton metagenome	Ocean beneath Ross Ice Shelf	Southern Ocean	Marine water/sediments
GCA_024278275.1	†	Ⱡ	99.82	0	0	5.35761	61.6543	200	4335	d__Bacteria;p__Hydrogenedentota;c__Hydrogenedentia;o__Hydrogenedentiales;f__SCBR16-9;g__;s__	0.762573	Contig	SAMN22253289	metagenomic assembly	Dive96_bin1.67	-37.78	49.64	hydrothermal vent metagenome	active black smoker DFF12	Indian Ocean: Longqi hydrothermal vent field, ultraslow-spreading Southwestern Indian Ridge	Hot spring
GCA_024278885.1	†	Ⱡ	77.39	1.2	0	3.93157	56.3449	989	3186	d__Bacteria;p__Hydrogenedentota;c__Hydrogenedentia;o__Hydrogenedentiales;f__GCA-2746185;g__GCA-2746185;s__	0.943114	Contig	SAMN22253288	metagenomic assembly	Dive100_bin4.74	-37.78	49.65	hydrothermal vent metagenome	diffuse vent DFF1	Indian Ocean: Longqi hydrothermal vent field, ultraslow-spreading Southwestern Indian Ridge	Hot spring
GCA_024280935.1	†	Ⱡ	98.84	1.28	50	6.75782	56.6792	661	5714	d__Bacteria;p__Hydrogenedentota;c__Hydrogenedentia;o__Hydrogenedentiales;f__WGMK01;g__JAEUWI01;s__	0.90204	Contig	SAMN22253287	metagenomic assembly	Dive100_bin1.12	-37.78	49.65	hydrothermal vent metagenome	diffuse vent DFF1	Indian Ocean: Longqi hydrothermal vent field, ultraslow-spreading Southwestern Indian Ridge	Hot spring
GCA_016125095.1	†	Ⱡ	95.05	0	0	5.78692	64.03	44	4509	d__Bacteria;p__Hydrogenedentota;c__Hydrogenedentia;o__Hydrogenedentiales;f__WGMK01;g__WGMK01;s__WGMK01 sp016125095	N/A	Contig	SAMN12792730	metagenomic assembly	RI_113	-29.26	-177.92	hot springs metagenome	Hot springs and caldera lake in caldera of Raoul Island/Rangitaahua island arc volcano	New Zealand: Raoul Island	Hot spring
3300017419_11	†	Ⱡ	90.45	0.1	100	3.4967	37.2328	326	2676	d__Bacteria;p__Hydrogenedentota;c__Hydrogenedentia;o__Hydrogenedentiales;f__Hydrogenedentaceae;g__Hydrogenedens;s__	0.93981	missing	missing	missing	missing	-22.6092	30.1749	Aquatic	Thermal springs		Hot spring
GCA_016867435.1	†	Ⱡ	56.57	1.23	0	4.59092	64.2721	1034	2743	d__Bacteria;p__Hydrogenedentota;c__Hydrogenedentia;o__Hydrogenedentiales;f__SLHB01;g__JABWCD01;s__	0.957968	Contig	SAMN10966506	metagenomic assembly	M_DeepCast_65m_m2_204	-6.2556	29.5108	freshwater metagenome	freshwater lake	Tanzania: Lake Tanganyika, Mahale	Freshwater/sediments
GCA_019695095.1	†	Ⱡ	97.31	1.65	0	6.84442	57.523	405	5600	d__Bacteria;p__Hydrogenedentota;c__Hydrogenedentia;o__Hydrogenedentiales;f__SLHB01;g__;s__	0.841799	Contig	SAMN19791122	metagenomic assembly	SSF6	1.33245	103.755	wastewater metagenome	waste water treatment plant	Singapore: Jurong East	Wastewater/sludge
GCA_023622325.1	†	Ⱡ	100	2.2	0	4.90263	64.4076	438	4149	d__Bacteria;p__Hydrogenedentota;c__Hydrogenedentia;o__Hydrogenedentiales;f__SLHB01;g__UBA2224;s__UBA2224 sp012719295	N/A	Scaffold	SAMN28671150	metagenomic assembly	Bin_49	1.3521	103.82	anaerobic digester metagenome	anaerobic digester	Singapore	Wastewater/sludge
GCA_026415215.1	†	Ⱡ	98.42	1.12	0	3.34986	38.2903	146	2753	d__Bacteria;p__Hydrogenedentota;c__Hydrogenedentia;o__Hydrogenedentiales;f__Hydrogenedentaceae;g__DTHQ01;s__	0.912928	Contig	SAMN30305198	metagenomic assembly	SKW61	3.9966	101.393	hot springs metagenome	alkaline hot spring water	Malaysia: Sungkai, Perak	Hot spring
GCA_022564355.1	†	Ⱡ	51.57	3.3	100	4.61318	58.4641	157	2301	d__Bacteria;p__Hydrogenedentota;c__Hydrogenedentia;o__Hydrogenedentiales;f__GCA-2746185;g__;s__	0.765624	Scaffold	SAMN16244471	metagenomic assembly	B53T1L10	11.328	142.202	marine sediment metagenome	Mariana trench surficial sediment	Pacific Ocean: Mariana Trench	Marine water/sediments
GCA_022566955.1	†	Ⱡ	50.43	0.93	50	4.09754	60.2378	274	1879	d__Bacteria;p__Hydrogenedentota;c__Hydrogenedentia;o__Hydrogenedentiales;f__GCA-2746185;g__;s__	0.77097	Contig	SAMN16244472	metagenomic assembly	B36T1L10	11.328	142.202	marine sediment metagenome	Mariana trench surficial sediment	Pacific Ocean: Mariana Trench	Marine water/sediments
GCA_030123645.1	†	Ⱡ	90.11	1.65	50	3.19966	59.1307	531	2734	d__Bacteria;p__Hydrogenedentota;c__Hydrogenedentia;o__Hydrogenedentiales;f__GCA-2746185;g__;s__	0.761298	Contig	SAMN34249362	metagenomic assembly	MT_MAG10	11.3317	-142.201	sediment metagenome	sediments	Pacific Ocean	Marine water/sediments
GCA_023145975.1	†	Ⱡ	83.52	0	0	3.45827	46.8863	804	2311	d__Bacteria;p__Hydrogenedentota;c__Hydrogenedentia;o__Hydrogenedentiales;f__CAITNO01;g__SLFT01;s__	0.920377	Contig	SAMN18451369	metagenomic assembly	SW_4_2	22.16	119.29	cold seep metagenome	fluid	China: South China Sea	Marine water/sediments
3300025691_14	†	Ⱡ	90.38	0.13	0	3.43197	36.8096	138	2485	d__Bacteria;p__Hydrogenedentota;c__Hydrogenedentia;o__Hydrogenedentiales;f__Hydrogenedentaceae;g__Hydrogenedens;s__	0.893915	missing	missing	missing	missing	22.28	114.17	Wastewater	Anaerobic digestor		Wastewater/sludge
GCA_023377675.1	†	Ⱡ	73.27	2.3	0	5.90377	58.6481	1229	4477	d__Bacteria;p__Hydrogenedentota;c__Hydrogenedentia;o__Hydrogenedentiales;f__SLHB01;g__;s__	0.761329	Scaffold	SAMN18354517	metagenomic assembly	HYD2	22.2827	114.137	bioreactor metagenome	anammox reactor	China:Hong Kong	Wastewater/sludge
GCA_023384315.1	†	Ⱡ	81.06	3.3	0	6.05969	60.1987	899	4627	d__Bacteria;p__Hydrogenedentota;c__Hydrogenedentia;o__Hydrogenedentiales;f__SLHB01;g__;s__	0.843865	Scaffold	SAMN18354516	metagenomic assembly	HYD1	22.2827	114.137	bioreactor metagenome	anammox reactor	China:Hong Kong	Wastewater/sludge
GCA_019637335.1	†	Ⱡ	100	3.48	0	6.91719	64.2286	55	5631	d__Bacteria;p__Hydrogenedentota;c__Hydrogenedentia;o__Hydrogenedentiales;f__WGMK01;g__JAEUWI01;s__	0.909483	Contig	SAMN18899360	metagenomic assembly	ACE_HYD1	22.32	114.17	activated sludge metagenome	ACE-degrading consortia seeded with activated sludge sampled from 6 local waste water treatment plants (WWTPs)	Hong Kong	Wastewater/sludge
GCA_029937195.1	†	Ⱡ	72.92	1.85	50	4.18956	53.0269	1316	3260	d__Bacteria;p__Hydrogenedentota;c__Hydrogenedentia;o__Hydrogenedentiales;f__GCA-2746185;g__DTSJ01;s__DTSJ01 sp012965445	N/A	Scaffold	SAMN30800994	metagenomic assembly	PW3.concoct.188_sub	27.4083	-111.389	hydrothermal vent metagenome	hydrothermal plume	Mexico: Gulf of California, Guaymas Basin	Hot spring
GCA_029937645.1	†	Ⱡ	95.6	1.1	0	4.96464	57.0175	822	4256	d__Bacteria;p__Hydrogenedentota;c__Hydrogenedentia;o__Hydrogenedentiales;f__;g__;s__	0.679377	Scaffold	SAMN30800963	metagenomic assembly	PW10.concoct.19	27.4093	-111.389	hydrothermal vent metagenome	hydrothermal plume	Mexico: Gulf of California, Guaymas Basin	Hot spring
GCA_013359265.1	†	Ⱡ	100	0	0	6.13555	60.1311	54	5326	d__Bacteria;p__Hydrogenedentota;c__Hydrogenedentia;o__Hydrogenedentiales;f__SLHB01;g__JABWCD01;s__JABWCD01 sp013359265	N/A	Contig	SAMN14239056	metagenomic assembly	MAG_47	32	118.7	activated sludge metagenome	partial denitrification and anammox bioreactor	China:NanJing	Wastewater/sludge
GCA_013349485.1	†	Ⱡ	70.65	1.43	0	4.21264	60.1824	288	2776	d__Bacteria;p__Hydrogenedentota;c__Hydrogenedentia;o__Hydrogenedentiales;f__SLHB01;g__DUZN01;s__DUZN01 sp013349485	N/A	Contig	SAMN14911667	metagenomic assembly	MAG_17963_hgd_111	33.3	-115.8	hypersaline lake metagenome	Anoxic, hypersaline lake sediments	USA: California, Salton Sea	Saline soda water/sediments
3300025686_6	†	Ⱡ	100	0	0	4.97426	59.6662	104	4047	d__Bacteria;p__Hydrogenedentota;c__Hydrogenedentia;o__Hydrogenedentiales;f__SLHB01;g__DSVR01;s__	0.976507	missing	missing	missing	missing	34.72	135.27	Wastewater	Anaerobic digestor		Wastewater/sludge
GCA_016934125.1	†	Ⱡ	89.78	1.2	0	6.64795	66.3304	806	5010	d__Bacteria;p__Hydrogenedentota;c__Hydrogenedentia;o__Hydrogenedentiales;f__SLHB01;g__JAFGTL01;s__JAFGTL01 sp016934125	N/A	Contig	SAMN17243405	metagenomic assembly	Zod_Metabat.968	34.9956	-98.689	freshwater sediment metagenome	freshwater sediment	USA: Anadarko, OK, Zodletone Spring	Freshwater/sediments
3300025589_5	†	Ⱡ	98.9	1.2	50	3.96025	51.0167	212	3403	d__Bacteria;p__Hydrogenedentota;c__Hydrogenedentia;o__Hydrogenedentiales;f__SLHB01;g__;s__	0.771589	missing	missing	missing	missing	36.29	139.38	Wastewater	Anaerobic digestor		Wastewater/sludge
3300025631_7	†	Ⱡ	98.29	1.2	50	3.67155	36.9807	219	3018	d__Bacteria;p__Hydrogenedentota;c__Hydrogenedentia;o__Hydrogenedentiales;f__Hydrogenedentaceae;g__Hydrogenedens;s__	0.88878	missing	missing	missing	missing	36.29	139.38	Wastewater	Anaerobic digestor		Wastewater/sludge
GCA_016182605.1	†	Ⱡ	100	1.28	0	6.6722	61.2079	130	5350	d__Bacteria;p__Hydrogenedentota;c__Hydrogenedentia;o__Hydrogenedentiales;f__WGMK01;g__JACPGE01;s__JACPGE01 sp016182605	N/A	Contig	SAMN15434875	metagenomic assembly	NC_groundwater_379_Ag_B-0.1um_61_26	37.6619	-121.115	groundwater metagenome	groundwater	USA: California, Modesto	Freshwater/sediments
GCA_016182645.1	†	Ⱡ	92.82	2.15	50	5.93048	60.8907	586	5090	d__Bacteria;p__Hydrogenedentota;c__Hydrogenedentia;o__Hydrogenedentiales;f__JACPGD01;g__JACPGD01;s__JACPGD01 sp016182645	N/A	Scaffold	SAMN15434874	metagenomic assembly	NC_groundwater_378_Ag_B-0.1um_61_12	37.6619	-121.115	groundwater metagenome	groundwater	USA: California, Modesto	Freshwater/sediments
GCA_016209895.1	†	Ⱡ	85.71	1.1	0	6.1671	58.6435	312	4789	d__Bacteria;p__Hydrogenedentota;c__Hydrogenedentia;o__Hydrogenedentiales;f__SLHB01;g__JACQVH01;s__JACQVH01 sp016209895	N/A	Contig	SAMN15436105	metagenomic assembly	NC_groundwater_1458_Ag_S-0.65um_59_18	37.6619	-121.115	groundwater metagenome	groundwater	USA: California, Modesto	Freshwater/sediments
GCA_016215105.1	†	Ⱡ	97.75	1.19	0	6.74483	59.3445	171	5651	d__Bacteria;p__Hydrogenedentota;c__Hydrogenedentia;o__Hydrogenedentiales;f__SLHB01;g__JACRLJ01;s__JACRLJ01 sp016215105	N/A	Scaffold	SAMN15436678	metagenomic assembly	NC_groundwater_1878_Pr3_B-0.1um_59_9	38.7027	-122.519	groundwater metagenome	groundwater	USA: California, Middletown	Freshwater/sediments
GCA_011046175.1	†	Ⱡ	81.24	1.69	0	4.00111	56.1874	567	3012	d__Bacteria;p__Hydrogenedentota;c__Hydrogenedentia;o__Hydrogenedentiales;f__CAITNO01;g__SLFT01;s__SLFT01 sp011046175	N/A	Contig	SAMN09639076	metagenomic assembly	SpSt-1162	39.0314	-122.432	sediment metagenome	hot spring sediment	USA: California	Hot spring
GCA_011048865.1	†	Ⱡ	54.56	2.55	14.29	6.2591	62.6908	1128	3440	d__Bacteria;p__Hydrogenedentota;c__Hydrogenedentia;o__Hydrogenedentiales;f__SLHB01;g__;s__	0.758986	Contig	SAMN09639127	metagenomic assembly	SpSt-1208	39.0314	-122.432	sediment metagenome	hot spring sediment	USA: California	Hot spring
3300025871_1	†	Ⱡ	92.05	1.1	0	8.15953	53.7713	723	6233	d__Bacteria;p__Hydrogenedentota;c__Hydrogenedentia;o__Hydrogenedentiales;f__CAIZGN01;g__CAILVY01;s__	0.870795	missing	missing	missing	missing	40.12	-87.63	Wastewater	Anaerobic digestor		Wastewater/sludge
GCA_029974675.1	†	Ⱡ	55.62	0.75	0	6.63885	60.6551	1218	3564	d__Bacteria;p__Hydrogenedentota;c__Hydrogenedentia;o__Hydrogenedentiales;f__SLHB01;g__;s__	0.782097	Contig	SAMN33605948	metagenomic assembly	Reactor_metabat.53_sub	40.1201	-88.2257	wastewater metagenome	metheanogenic bioreactor	USA: Urbana, Illinois	Wastewater/sludge
GCA_011370785.1	†	Ⱡ	77.96	3.96	0	3.2574	38.5924	501	2203	d__Bacteria;p__Hydrogenedentota;c__Hydrogenedentia;o__Hydrogenedentiales;f__Hydrogenedentaceae;g__DTHQ01;s__DTHQ01 sp011370785	N/A	Contig	SAMN09639924	metagenomic assembly	SpSt-79	40.7146	-119.37	hot springs metagenome	Great Boiling Spring, Nevada	USA:Great Boiling Spring, Nevada	Hot spring
3300025882_3	†	Ⱡ	99.44	2.25	0	7.0541	62.7027	111	5541	d__Bacteria;p__Hydrogenedentota;c__Hydrogenedentia;o__Hydrogenedentiales;f__SLHB01;g__;s__	0.765618	missing	missing	missing	missing	42.12	-87.65	Wastewater	Anaerobic digestor		Wastewater/sludge
GCA_022706205.1	†	Ⱡ	98.13	2.21	33.33	3.28827	52.4625	260	2772	d__Bacteria;p__Hydrogenedentota;c__Hydrogenedentia;o__Hydrogenedentiales;f__CAITNO01;g__JAAYJV01;s__JAAYJV01 sp002070275	N/A	Scaffold	SAMN25010632	metagenomic assembly	UR.bin243	44	-88	anaerobic digester metagenome	anaerobic digester sludge from wastewater treatment plant	USA: Urbana	Wastewater/sludge
GCA_022706235.1	†	Ⱡ	86.81	1.1	50	5.72532	55.6779	545	4113	d__Bacteria;p__Hydrogenedentota;c__Hydrogenedentia;o__Hydrogenedentiales;f__CAITNO01;g__;s__	0.895438	Scaffold	SAMN25010675	metagenomic assembly	UR.bin34	44	-88	anaerobic digester metagenome	anaerobic digester sludge from wastewater treatment plant	USA: Urbana	Wastewater/sludge
GCA_022710255.1	†	Ⱡ	78.45	1.4	0	5.69531	55.7617	960	4021	d__Bacteria;p__Hydrogenedentota;c__Hydrogenedentia;o__Hydrogenedentiales;f__CAITNO01;g__;s__	0.893217	Scaffold	SAMN25008249	metagenomic assembly	RA.bin58	44.31	-88.12	anaerobic digester metagenome	anaerobic digester sludge	USA: Rantoul	Wastewater/sludge
GCA_011338105.1	†	Ⱡ	91.51	2.25	50	4.34938	36.9496	471	3464	d__Bacteria;p__Hydrogenedentota;c__Hydrogenedentia;o__Hydrogenedentiales;f__Hydrogenedentaceae;g__Hydrogenedens;s__Hydrogenedens sp011338105	N/A	Contig	SAMN09639948	metagenomic assembly	SpSt-810	44.61	-110.44	hot springs metagenome	mud, sediment	USA: Yellowstone National Park	Hot spring
GCA_026387845.1	†	Ⱡ	77.89	2.25	0	6.25817	60.4589	794	4446	d__Bacteria;p__Hydrogenedentota;c__Hydrogenedentia;o__Hydrogenedentiales;f__SLHB01;g__;s__	0.831862	Scaffold	SAMN30026254	metagenomic assembly	LacPavin_0920_SED5_MAG_60_9	45.499	2.8869	freshwater sediment metagenome	lake sediment	France: Besse-et-Saint-Anastaise, Lac Pavin	Freshwater/sediments
GCA_026387875.1	†	Ⱡ	70.45	1.49	71.43	4.10939	60.5436	877	3025	d__Bacteria;p__Hydrogenedentota;c__Hydrogenedentia;o__Hydrogenedentiales;f__SLHB01;g__DSVR01;s__	0.943588	Scaffold	SAMN30026253	metagenomic assembly	LacPavin_0419_WC70L_MAG_60_6	45.499	2.8869	freshwater metagenome	lake water column	France: Besse-et-Saint-Anastaise, Lac Pavin	Freshwater/sediments
3300025161_16	†	Ⱡ	100	0	0	4.959	58.4734	165	4054	d__Bacteria;p__Hydrogenedentota;c__Hydrogenedentia;o__Hydrogenedentiales;f__SLHB01;g__DSVR01;s__DSVR01 sp011328705	N/A	missing	missing	missing	missing	49.9543	-116.516	Aquatic	Thermal springs		Hot spring
GCA_019455225.1	†	Ⱡ	98.88	1.12	0	5.12019	64.5512	230	4104	d__Bacteria;p__Hydrogenedentota;c__Hydrogenedentia;o__Hydrogenedentiales;f__CAITNO01;g__JAAYYZ01;s__JAAYYZ01 sp012515115	N/A	Scaffold	SAMN15615527	metagenomic assembly	BROCD006	51.5521	4.2845	wastewater metagenome	granules from the full-scale anammox reactor of Dokhaven-Sluisjesdijk wastewater treatment plant, further enriched at TU Delft in a chemostat over two months prior to sampling	Netherlands: Rotterdam	Wastewater/sludge
GCA_018005585.1	†	Ⱡ	97.8	2.2	0	6.0643	63.6035	288	4895	d__Bacteria;p__Hydrogenedentota;c__Hydrogenedentia;o__Hydrogenedentiales;f__JAGMZX01;g__JAGMZX01;s__JAGMZX01 sp018005585	N/A	Scaffold	SAMN18118932	metagenome assembly	Go_SlDig_bin_211	51.5548	9.91829	wastewater metagenome	wastewater	Germany: Goettingen	Wastewater/sludge
GCA_003552485.1	†	Ⱡ	86.95	4.13	62.5	3.79306	59.4436	571	3108	d__Bacteria;p__Hydrogenedentota;c__Hydrogenedentia;o__Hydrogenedentiales;f__SLHB01;g__PUMX01;s__PUMX01 sp003552485	N/A	Contig	SAMN08575231	metagenomic assembly	B1Sed10_210R1	51.67	79.9	soda lake metagenome	hypersaline soda lake sediment	Russia: Kulunda Steppe	Saline soda water/sediments
GCA_003552765.1	†	Ⱡ	77.96	0.06	100	4.2218	60.7535	640	3005	d__Bacteria;p__Hydrogenedentota;c__Hydrogenedentia;o__Hydrogenedentiales;f__SLHB01;g__SKRY01;s__SKRY01 sp003552765	N/A	Contig	SAMN08575194	metagenomic assembly	B1Sed10_145	51.67	79.9	soda lake metagenome	hypersaline soda lake sediment	Russia: Kulunda Steppe	Saline soda water/sediments
GCA_003557825.1	†	Ⱡ	82.42	4.03	40	4.67634	56.7683	646	3732	d__Bacteria;p__Hydrogenedentota;c__Hydrogenedentia;o__Hydrogenedentiales;f__SLHB01;g__PWNM01;s__PWNM01 sp003557825	N/A	Contig	SAMN08574555	metagenomic assembly	CSSed10_315	52.11	79.17	soda lake metagenome	hypersaline soda lake sediment	Russia: Kulunda Steppe	Saline soda water/sediments
GCA_007116095.1	†	Ⱡ	73.26	4.4	60	3.64387	57.645	503	2465	d__Bacteria;p__Hydrogenedentota;c__Hydrogenedentia;o__Hydrogenedentiales;f__SCBR16-9;g__SCBR16-9;s__SCBR16-9 sp007116095	N/A	Contig	SAMN10605156	metagenomic assembly	CSBr16_9	52.11	79.17	soda lake metagenome	hypersaline soda lake brine	Russia: Kulunda Steppe	Saline soda water/sediments
GCA_007118235.1	†	Ⱡ	85.71	2.38	100	3.14822	61.3077	499	2546	d__Bacteria;p__Hydrogenedentota;c__Hydrogenedentia;o__Hydrogenedentiales;f__SLHB01;g__SKRY01;s__SKRY01 sp007118235	N/A	Contig	SAMN10606187	metagenomic assembly	CSSed162cmA_50	52.11	79.17	soda lake metagenome	hypersaline soda lake sediment	Russia: Kulunda Steppe	Saline soda water/sediments
GCA_007118765.1	†	Ⱡ	93.91	1.14	0	3.75747	56.2543	478	3047	d__Bacteria;p__Hydrogenedentota;c__Hydrogenedentia;o__Hydrogenedentiales;f__CAITNO01;g__SLFT01;s__SLFT01 sp007118765	N/A	Contig	SAMN10606162	metagenomic assembly	CSSed162cmA_463	52.11	79.17	soda lake metagenome	hypersaline soda lake sediment	Russia: Kulunda Steppe	Saline soda water/sediments
GCA_007130675.1	†	Ⱡ	87.91	3.3	66.67	4.79322	60.1112	698	3959	d__Bacteria;p__Hydrogenedentota;c__Hydrogenedentia;o__Hydrogenedentiales;f__SLHB01;g__UBA2224;s__UBA2224 sp007130675	N/A	Contig	SAMN10610654	metagenomic assembly	CSSed165cm_592	52.11	79.17	soda lake metagenome	hypersaline soda lake sediment	Russia: Kulunda Steppe	Saline soda water/sediments
GCA_007130975.1	†	Ⱡ	90.3	2.2	50	4.6236	56.0547	497	3654	d__Bacteria;p__Hydrogenedentota;c__Hydrogenedentia;o__Hydrogenedentiales;f__CAITNO01;g__SLFT01;s__SLFT01 sp007124105	N/A	Contig	SAMN10610638	metagenomic assembly	CSSed165cm_572	52.11	79.17	soda lake metagenome	hypersaline soda lake sediment	Russia: Kulunda Steppe	Saline soda water/sediments
GCA_007132885.1	†	Ⱡ	53.66	0	0	4.47948	61.7216	607	2294	d__Bacteria;p__Hydrogenedentota;c__Hydrogenedentia;o__Hydrogenedentiales;f__SLHB01;g__PUMX01;s__	0.954161	Contig	SAMN10610544	metagenomic assembly	CSSed165cm_420	52.11	79.17	soda lake metagenome	hypersaline soda lake sediment	Russia: Kulunda Steppe	Saline soda water/sediments
GCA_007136375.1	†	Ⱡ	88.77	1.1	0	3.99116	64.6897	530	3132	d__Bacteria;p__Hydrogenedentota;c__Hydrogenedentia;o__Hydrogenedentiales;f__SLHB01;g__SLHB01;s__SLHB01 sp007136375	N/A	Contig	SAMN10610368	metagenomic assembly	CSSed165cm_129	52.11	79.17	soda lake metagenome	hypersaline soda lake sediment	Russia: Kulunda Steppe	Saline soda water/sediments
GCA_018056705.1	†	Ⱡ	95.51	0	0	3.47545	61.8931	121	2760	d__Bacteria;p__Hydrogenedentota;c__Hydrogenedentia;o__Hydrogenedentiales;f__CAITNO01;g__JAGPFE01;s__JAGPFE01 sp018056705	N/A	Scaffold	SAMN18120668	metagenome assembly	Gw_SlDig_bin_152	54.1147	13.43	wastewater metagenome	wastewater	Germany: Greifswald	Wastewater/sludge
GCA_020846215.1	†	Ⱡ	67.36	4.21	60	6.571	56.8221	923	4309	d__Bacteria;p__Hydrogenedentota;c__Hydrogenedentia;o__Hydrogenedentiales;f__SLHB01;g__JABWCD01;s__	0.96101	Contig	SAMN16439649	metagenomic assembly	SJ388	55.633	13.042	wastewater metagenome	Partial nitritation anammox bioreactor	Sweden: Sjolunda WWTP	Wastewater/sludge
GCA_020847495.1	†	Ⱡ	82.09	3.42	25	8.16925	60.8836	800	5909	d__Bacteria;p__Hydrogenedentota;c__Hydrogenedentia;o__Hydrogenedentiales;f__SLHB01;g__;s__	0.842523	Contig	SAMN16439646	metagenomic assembly	SJ204	55.633	13.042	wastewater metagenome	Partial nitritation anammox bioreactor	Sweden: Sjolunda WWTP	Wastewater/sludge
GCA_020848835.1	†	Ⱡ	96.86	0.55	100	6.29358	56.5214	120	5297	d__Bacteria;p__Hydrogenedentota;c__Hydrogenedentia;o__Hydrogenedentiales;f__SLHB01;g__JABWCD01;s__	0.959336	Contig	SAMN16439648	metagenomic assembly	SJ475	55.633	13.042	wastewater metagenome	Partial nitritation anammox bioreactor	Sweden: Sjolunda WWTP	Wastewater/sludge
OceanDNA-b17548	†	Ⱡ	92.39	1.14	0	4.021	52.8589	1052	3573	d__Bacteria;p__Hydrogenedentota;c__Hydrogenedentia;o__Hydrogenedentiales;f__WGMK01;g__;s__	0.815757	missing	SAMD00357621	prok and euk enriched	missing	57.3057	20.0766	Baltic_Sea:1	Baltic Sea	Baltic Sea	Marine water/sediments
3300029311_3	†	Ⱡ	92.71	1.1	0	6.46333	58.1519	402	4808	d__Bacteria;p__Hydrogenedentota;c__Hydrogenedentia;o__Hydrogenedentiales;f__CAITNO01;g__JAAYBJ01;s__	0.943292	missing	missing	missing	missing	59.3556	18.2271	Wastewater	Industrial wastewater		Wastewater/sludge
GCA_029262095.1	†	Ⱡ	76.53	1.79	0	6.68326	54.9988	708	4858	d__Bacteria;p__Hydrogenedentota;c__Hydrogenedentia;o__Hydrogenedentiales;f__SLHB01;g__;s__	0.783782	Contig	SAMN22315507	metagenomic assembly	OFTM269	59.6674	10.6161	biofilm metagenome	subsea tunnel biofilm collected in 2016, 2017, 2019 and 2020	Norway: Oslofjord Tunnel	Marine water/sediments
GCA_029262135.1	†	Ⱡ	65.36	1.2	0	4.22201	54.573	623	2746	d__Bacteria;p__Hydrogenedentota;c__Hydrogenedentia;o__Hydrogenedentiales;f__GCA-2746185;g__;s__	0.773155	Contig	SAMN22315506	metagenomic assembly	OFTM121	59.6674	10.6161	biofilm metagenome	subsea tunnel biofilm collected in 2016, 2017, 2019 and 2020	Norway: Oslofjord Tunnel	Marine water/sediments
ERZ4501141	†	Ⱡ	98.29	1.28	0	7.27664	56.413	209	5794	d__Bacteria;p__Hydrogenedentota;c__Hydrogenedentia;o__Hydrogenedentiales;f__WGMK01;g__JAEUWI01;s__	0.898949	missing	SAMEA4398387	<-0.22	missing	61.5427	-55.9869	TARA_210	TARA_210	TARA_210	Marine water/sediments
ERZ4429644	†	Ⱡ	61.06	2.38	0	9.77817	53.978	2904	7498	d__Bacteria;p__Hydrogenedentota;c__Hydrogenedentia;o__Hydrogenedentiales;f__WGMK01;g__JAEUWI01;s__	0.893375	missing	SAMEA4397295	<-0.22	missing	78.9354	79.0604	TARA_173	TARA_173	TARA_173	Marine water/sediments
GCA_009885415.1	†	Ⱡ	83.37	4.4	50	4.2033	62.9141	944	3607	d__Bacteria;p__Hydrogenedentota;c__Hydrogenedentia;o__Hydrogenedentiales;f__GCA-2746185;g__VFKU01;s__VFKU01 sp009885415	N/A	Contig	SAMN12036146	metagenomic assembly	Bin_8_9	81.82	-71	freshwater sediment metagenome	sediment	Canada: Lake Hazen	Freshwater/sediments
GCA_000493945.1	†	Ⱡ	88.32	2.25	100	3.1828	36.8954	106	2463	d__Bacteria;p__Hydrogenedentota;c__Hydrogenedentia;o__Hydrogenedentiales;f__Hydrogenedentaceae;g__Hydrogenedens;s__Hydrogenedens terephthalicus	N/A	Contig	SAMN02441759	missing	missing	missing	missing	missing	missing	missing	Wastewater/sludge
GCA_002348185.1	†	Ⱡ	92.12	4.5	0	5.26548	63.849	218	4177	d__Bacteria;p__Hydrogenedentota;c__Hydrogenedentia;o__Hydrogenedentiales;f__SLHB01;g__UBA2224;s__UBA2224 sp002348185	N/A	Scaffold	SAMN06452999	metagenomic assembly	UBA2224	missing	missing	missing	suncor tailing pond 6 meters	Canada: Suncor tailings pond 6	Wastewater/sludge
GCA_002422525.1	†	Ⱡ	98.9	1.1	0	4.5086	67.1203	94	3747	d__Bacteria;p__Hydrogenedentota;c__Hydrogenedentia;o__Hydrogenedentiales;f__SLHB01;g__UBA6118;s__UBA6118 sp002422525	N/A	Scaffold	SAMN06454071	metagenomic assembly	UBA6118	missing	missing	missing	waste water	Canada: Syncrude tailings pond, Wood Buffalo, Alberta	Wastewater/sludge
GCA_029553715.1	†	Ⱡ	100	1.1	0	4.10334	60.4816	133	3488	d__Bacteria;p__Hydrogenedentota;c__Hydrogenedentia;o__Hydrogenedentiales;f__SLHB01;g__;s__	0.756605	Contig	SAMN21174490	metagenomic assembly	JPAS_maxbin.126	missing	missing	anaerobic digester metagenome	mesophilic anaerobic digester	Japan: Hokkaido	Wastewater/sludge
GCA_029556545.1	†	Ⱡ	97.75	2.81	0	6.09114	63.9534	195	5102	d__Bacteria;p__Hydrogenedentota;c__Hydrogenedentia;o__Hydrogenedentiales;f__JAGMZX01;g__JAGMZX01;s__	0.874629	Contig	SAMN21174902	metagenomic assembly	USDE_maxbin.110	missing	missing	anaerobic digester metagenome	mesophilic anaerobic digester	USA: Decatur, IL	Wastewater/sludge
GCA_029564395.1	†	Ⱡ	82.99	1.31	100	5.43672	68.7954	1437	4247	d__Bacteria;p__Hydrogenedentota;c__Hydrogenedentia;o__Hydrogenedentiales;f__CAITNO01;g__JAAYBR01;s__	0.976646	Contig	SAMN21175200	metagenomic assembly	USMO_maxbin.133	missing	missing	anaerobic digester metagenome	mesophilic anaerobic digester	USA: Moline, IL	Wastewater/sludge
GCA_029776995.1	†	Ⱡ	100	0	0	3.41201	59.5987	262	2900	d__Bacteria;p__Hydrogenedentota;c__Hydrogenedentia;o__Hydrogenedentiales;f__CAITNO01;g__JAGPFE01;s__	0.964748	Contig	SAMN21174072	metagenomic assembly	CAAI_maxbin.090	missing	missing	anaerobic digester metagenome	thermophilic anaerobic digester	Canada: Vancouver	Wastewater/sludge
GCA_903822375.1	†	Ⱡ	83.78	2.36	50	7.29115	61.4974	967	5058	d__Bacteria;p__Hydrogenedentota;c__Hydrogenedentia;o__Hydrogenedentiales;f__CAITNO01;g__CAITNO01;s__CAITNO01 sp903822375	N/A	Contig	SAMEA6956680	missing	missing	missing	missing	missing	lake water	Finland	Freshwater/sediments
GCA_903837785.1	†	Ⱡ	98.72	0	0	7.38544	62.7362	407	5682	d__Bacteria;p__Hydrogenedentota;c__Hydrogenedentia;o__Hydrogenedentiales;f__CAIZGN01;g__CAILVY01;s__CAILVY01 sp903837785	N/A	Contig	SAMEA6955577	missing	missing	missing	missing	missing	lake water	Puerto Rico	Freshwater/sediments
GCA_903893795.1	†	Ⱡ	96.1	0.51	80	7.26438	61.4759	159	5284	d__Bacteria;p__Hydrogenedentota;c__Hydrogenedentia;o__Hydrogenedentiales;f__CAITNO01;g__CAITNO01;s__CAITNO01 sp903893795	N/A	Contig	SAMEA6955357	missing	missing	missing	missing	missing	lake water	Finland	Freshwater/sediments
GCA_903902895.1	†	Ⱡ	100	3.23	33.33	7.39772	62.585	1056	6175	d__Bacteria;p__Hydrogenedentota;c__Hydrogenedentia;o__Hydrogenedentiales;f__CAITNO01;g__CAITNO01;s__	0.971213	Contig	SAMEA6951982	missing	missing	missing	missing	missing	lake water	Switzerland	Freshwater/sediments
GCA_903922095.1	†	Ⱡ	61.18	2.75	0	5.52866	60.8606	1048	3380	d__Bacteria;p__Hydrogenedentota;c__Hydrogenedentia;o__Hydrogenedentiales;f__WGMK01;g__WGMK01;s__	0.880406	Contig	SAMEA6955675	missing	missing	missing	missing	missing	lake water	Puerto Rico	Freshwater/sediments
GCA_903922535.1	†	Ⱡ	68	0.91	0	12.1029	62.0837	1500	6713	d__Bacteria;p__Hydrogenedentota;c__Hydrogenedentia;o__Hydrogenedentiales;f__CAITNO01;g__CAITNO01;s__	0.970762	Contig	SAMEA6955344	missing	missing	missing	missing	missing	lake water	Finland	Freshwater/sediments
GCA_903922785.1	†	Ⱡ	81.36	0	0	5.41968	60.6693	1133	3839	d__Bacteria;p__Hydrogenedentota;c__Hydrogenedentia;o__Hydrogenedentiales;f__CAIZGN01;g__CAIZGN01;s__	0.886237	Contig	SAMEA6955545	missing	missing	missing	missing	missing	lake water	Puerto Rico	Freshwater/sediments
GCA_903925285.1	†	Ⱡ	98.74	4.8	0	8.00172	58.0905	1133	7395	d__Bacteria;p__Hydrogenedentota;c__Hydrogenedentia;o__Hydrogenedentiales;f__SLHB01;g__DSVR01;s__	0.935002	Contig	SAMEA6953607	missing	missing	missing	missing	missing	lake water	Finland	Freshwater/sediments
GCA_903932505.1	†	Ⱡ	96.63	3.32	0	5.8704	57.8458	740	4972	d__Bacteria;p__Hydrogenedentota;c__Hydrogenedentia;o__Hydrogenedentiales;f__CAIZGN01;g__CAIZGN01;s__CAIZGN01 sp903932505	N/A	Contig	SAMEA6956473	missing	missing	missing	missing	missing	lake water	Sweden	Freshwater/sediments
GCA_947486375.1	†	Ⱡ	93.19	2.52	80	3.98247	62.6335	253	3370	d__Bacteria;p__Hydrogenedentota;c__Hydrogenedentia;o__Hydrogenedentiales;f__;g__;s__	0.679582	Contig	SAMEA112176189	missing	missing	missing	missing	missing	lake water	Switzerland	Freshwater/sediments
2808606997	†	Ⱡ	72.03	0	0	4.64558	64.1402	711	3104	d__Bacteria;p__Hydrogenedentota;c__Hydrogenedentia;o__Hydrogenedentiales;f__WGMK01;g__WGMK01;s__	0.918729	missing	missing	missing	missing	missing	missing	Coastal marine microbial mats from various locations	Coastal marine microbial mats from various locations	Stromatolite biofilm microbial communities from Shark Bay, Australia - S1	Marine water/sediments
GCA_012522755.1	†	Ⱡ	97.31	2.15	0	4.03102	51.6391	199	3122	d__Bacteria;p__Hydrogenedentota;c__Hydrogenedentia;o__Hydrogenedentiales;f__CAITNO01;g__JAAYJV01;s__JAAYJV01 sp012522755	N/A	Contig	SAMN13893988	metagenomic assembly	AS10tlH2TH_339	missing	missing	anaerobic digester metagenome	anaerobic digestion of organic wastes under variable temperature conditions and feedstocks	not applicable	Wastewater/sludge
GCA_012523015.1	†	Ⱡ	97.8	0.06	0	3.78356	50.061	357	3113	d__Bacteria;p__Hydrogenedentota;c__Hydrogenedentia;o__Hydrogenedentiales;f__CAITNO01;g__JAAYBJ01;s__JAAYBJ01 sp012523015	N/A	Contig	SAMN13893975	metagenomic assembly	AS10tlH2TH_263	missing	missing	anaerobic digester metagenome	anaerobic digestion of organic wastes under variable temperature conditions and feedstocks	not applicable	Wastewater/sludge
GCA_012730045.1	†	Ⱡ	98.92	0	0	4.50911	68.2712	155	3517	d__Bacteria;p__Hydrogenedentota;c__Hydrogenedentia;o__Hydrogenedentiales;f__CAITNO01;g__JAAYBR01;s__JAAYBR01 sp012730045	N/A	Contig	SAMN13893663	metagenomic assembly	AS06rmzACSIP_344	missing	missing	anaerobic digester metagenome	anaerobic digestion of organic wastes under variable temperature conditions and feedstocks	not applicable	Wastewater/sludge
GCA_012730105.1	†	Ⱡ	100	1.08	0	5.57009	56.3006	343	4475	d__Bacteria;p__Hydrogenedentota;c__Hydrogenedentia;o__Hydrogenedentiales;f__CAITNO01;g__JAAYBJ01;s__JAAYBJ01 sp012730105	N/A	Contig	SAMN13893655	metagenomic assembly	AS06rmzACSIP_301	missing	missing	anaerobic digester metagenome	anaerobic digestion of organic wastes under variable temperature conditions and feedstocks	not applicable	Wastewater/sludge
GCA_016791475.1	†	Ⱡ	100	1.93	0	7.56137	61.143	531	6082	d__Bacteria;p__Hydrogenedentota;c__Hydrogenedentia;o__Hydrogenedentiales;f__WGMK01;g__JAEUWI01;s__JAEUWI01 sp016791475	N/A	Scaffold	SAMN17181286	metagenomic assembly	new MAG-403	missing	missing	bioreactor metagenome	bioreactor sludge	China: Nanjing	Wastewater/sludge
GCA_023249335.1	†	Ⱡ	50.8	2.56	33.33	7.6554	62.7086	928	3653	d__Bacteria;p__Hydrogenedentota;c__Hydrogenedentia;o__Hydrogenedentiales;f__CAITNO01;g__CAITNO01;s__	0.94659	Scaffold	SAMN19017189	metagenomic assembly	nzgw231	missing	missing	groundwater metagenome	groundwater	New Zealand: Canterbury region	Freshwater/sediments
GCA_022571075.1	-	-	54.07	8.34	33.33	3.0949	61.0276	503	1783	d__Bacteria;p__Hydrogenedentota;c__Hydrogenedentia;o__Hydrogenedentiales;f__GCA-2746185;g__;s__	0.772181	Scaffold	SAMN16244400	metagenomic assembly	B26T3L14	11.325	142.189	marine sediment metagenome	Mariana trench surficial sediment	Pacific Ocean: Mariana Trench	Marine water/sediments
GCA_022571035.1	-	-	54.58	5.34	22.22	3.75827	59.5077	677	2203	d__Bacteria;p__Hydrogenedentota;c__Hydrogenedentia;o__Hydrogenedentiales;f__GCA-2746185;g__;s__	0.763121	Scaffold	SAMN16244355	metagenomic assembly	B26T3L8	11.327	142.194	marine sediment metagenome	Mariana trench surficial sediment	Pacific Ocean: Mariana Trench	Marine water/sediments
3300025597_3	-	-	94.38	0	0	4.9671	59.5667	71	3805	d__Bacteria;p__Hydrogenedentota;c__Hydrogenedentia;o__Hydrogenedentiales;f__SLHB01;g__DSVR01;s__	0.975719	missing	missing	missing	missing	22.28	114.17	Wastewater	Anaerobic digestor		Wastewater/sludge
3300025678_15	-	-	80.15	0	0	3.51477	61.6115	27	2309	d__Bacteria;p__Hydrogenedentota;c__Hydrogenedentia;o__Hydrogenedentiales;f__CAITNO01;g__JAGPFE01;s__JAGPFE01 sp018056705	N/A	missing	missing	missing	missing	22.28	114.17	Wastewater	Anaerobic digestor		Wastewater/sludge
3300025691_2	-	-	96.15	1.2	0	5.34357	59.623	173	4329	d__Bacteria;p__Hydrogenedentota;c__Hydrogenedentia;o__Hydrogenedentiales;f__SLHB01;g__DSVR01;s__	0.976678	missing	missing	missing	missing	22.28	114.17	Wastewater	Anaerobic digestor		Wastewater/sludge
3300025691_27	-	-	74.73	0.55	0	3.092	61.6079	383	2034	d__Bacteria;p__Hydrogenedentota;c__Hydrogenedentia;o__Hydrogenedentiales;f__CAITNO01;g__JAGPFE01;s__JAGPFE01 sp018056705	N/A	missing	missing	missing	missing	22.28	114.17	Wastewater	Anaerobic digestor		Wastewater/sludge
GCA_020216745.1	-	-	89.82	5.62	0	3.3003	36.9441	295	2556	d__Bacteria;p__Hydrogenedentota;c__Hydrogenedentia;o__Hydrogenedentiales;f__Hydrogenedentaceae;g__Hydrogenedens;s__	0.891477	Contig	SAMN16861152	metagenomic assembly	M98	31.5934	77.3035	hot springs metagenome	microbial mat	India: Khirganga hotspring, Himachal Pradesh, Northern Hiamayas	Hot spring
GCA_013349535.1	-	-	60.23	1.75	0	4.37945	60.432	240	2481	d__Bacteria;p__Hydrogenedentota;c__Hydrogenedentia;o__Hydrogenedentiales;f__SLHB01;g__DUZN01;s__DUZN01 sp013349485	N/A	Contig	SAMN14911668	metagenomic assembly	MAG_17971_hgd_130	33.3	-115.8	hypersaline lake metagenome	Anoxic, hypersaline lake sediments	USA: California, Salton Sea	Saline soda water/sediments
3300009704_3	-	-	98.88	0	0	5.059	59.6556	88	4069	d__Bacteria;p__Hydrogenedentota;c__Hydrogenedentia;o__Hydrogenedentiales;f__SLHB01;g__DSVR01;s__	0.977076	missing	missing	missing	missing	34.72	135.27	Wastewater	Anaerobic digestor		Wastewater/sludge
3300025689_5	-	-	97.75	0	0	5.10811	59.6498	119	4094	d__Bacteria;p__Hydrogenedentota;c__Hydrogenedentia;o__Hydrogenedentiales;f__SLHB01;g__DSVR01;s__	0.977374	missing	missing	missing	missing	34.72	135.27	Wastewater	Anaerobic digestor		Wastewater/sludge
3300025605_7	-	-	98.26	1.23	50	3.90998	51.2426	159	3311	d__Bacteria;p__Hydrogenedentota;c__Hydrogenedentia;o__Hydrogenedentiales;f__SLHB01;g__;s__	0.771495	missing	missing	missing	missing	36.29	139.38	Wastewater	Anaerobic digestor		Wastewater/sludge
3300025631_6	-	-	98.67	1.1	0	3.8411	51.1492	180	3246	d__Bacteria;p__Hydrogenedentota;c__Hydrogenedentia;o__Hydrogenedentiales;f__SLHB01;g__;s__	0.771042	missing	missing	missing	missing	36.29	139.38	Wastewater	Anaerobic digestor		Wastewater/sludge
GCA_011682535.1	-	-	97.75	7.87	14.29	5.05156	61.9448	652	4510	d__Bacteria;p__Hydrogenedentota;c__Hydrogenedentia;o__Hydrogenedentiales;f__SLHB01;g__JAACEL01;s__JAACEL01 sp011682535	N/A	Contig	SAMN13826941	metagenomic assembly	OTbin.67	37.33	126.59	marine sediment metagenome	sediment and polymetallic sulfide from Okinawa hydrothermal vent	missing	Marine water/sediments
3300025762_5	-	-	96.7	3.3	33.33	5.16373	64.3163	320	4209	d__Bacteria;p__Hydrogenedentota;c__Hydrogenedentia;o__Hydrogenedentiales;f__SLHB01;g__UBA2224;s__UBA2224 sp012719295	N/A	missing	missing	missing	missing	39.88	-75.22	Wastewater	Anaerobic digestor		Wastewater/sludge
GCA_002070275.1	-	-	97.85	2.15	0	3.50695	52.4783	164	2908	d__Bacteria;p__Hydrogenedentota;c__Hydrogenedentia;o__Hydrogenedentiales;f__CAITNO01;g__JAAYJV01;s__JAAYJV01 sp002070275	N/A	Contig	SAMN05004130	metagenomic assembly	ADurb.Bin170	40.12	-88.2	anaerobic digester metagenome	Full-scale anaerobic digester operated by the Champaign-Urbana Sanitary District treating a mixture of municipal and industrial waste activated sludge and municipal sewage	USA: Urbana, Illinois	Wastewater/sludge
GCA_002070785.1	-	-	81.71	2.87	100	6.02615	56.0366	1049	4417	d__Bacteria;p__Hydrogenedentota;c__Hydrogenedentia;o__Hydrogenedentiales;f__CAITNO01;g__;s__	0.896471	Contig	SAMN05004103	metagenomic assembly	ADurb.Bin101	40.12	-88.2	anaerobic digester metagenome	Full-scale anaerobic digester operated by the Champaign-Urbana Sanitary District treating a mixture of municipal and industrial waste activated sludge and municipal sewage	USA: Urbana, Illinois	Wastewater/sludge
GCA_029973675.1	-	-	100	5.13	0	5.62642	64.3002	446	4931	d__Bacteria;p__Hydrogenedentota;c__Hydrogenedentia;o__Hydrogenedentiales;f__SLHB01;g__UBA2224;s__UBA2224 sp012719295	N/A	Contig	SAMN33605971	metagenomic assembly	Seed_maxbin.031	40.1201	-88.2257	wastewater metagenome	anaerobic digester	USA: Urbana, Illinois	Wastewater/sludge
GCA_029974275.1	-	-	97.8	5.49	0	4.24243	60.5503	342	3771	d__Bacteria;p__Hydrogenedentota;c__Hydrogenedentia;o__Hydrogenedentiales;f__SLHB01;g__;s__	0.761816	Contig	SAMN33605990	metagenomic assembly	Seed_maxbin.076	40.1201	-88.2257	wastewater metagenome	anaerobic digester	USA: Urbana, Illinois	Wastewater/sludge
3300005298_6	-	-	71.91	2.86	0	3.28888	38.4811	420	2009	d__Bacteria;p__Hydrogenedentota;c__Hydrogenedentia;o__Hydrogenedentiales;f__Hydrogenedentaceae;g__DTHQ01;s__DTHQ01 sp011370785	N/A	missing	missing	missing	missing	40.7146	-119.37	Aquatic	Thermal springs		Hot spring
3300025855_3	-	-	87.64	3.7	0	7.56859	62.7388	425	5564	d__Bacteria;p__Hydrogenedentota;c__Hydrogenedentia;o__Hydrogenedentiales;f__SLHB01;g__;s__	0.765665	missing	missing	missing	missing	41.12	-87.64	Wastewater	Anaerobic digestor		Wastewater/sludge
3300025737_18	-	-	89.31	2.2	0	3.47119	52.3138	364	2722	d__Bacteria;p__Hydrogenedentota;c__Hydrogenedentia;o__Hydrogenedentiales;f__CAITNO01;g__JAAYJV01;s__JAAYJV01 sp002070275	N/A	missing	missing	missing	missing	42.35	-70.96	Wastewater	Anaerobic digestor		Wastewater/sludge
3300015214_24	-	-	98.9	1.1	0	3.60124	50.1094	90	2883	d__Bacteria;p__Hydrogenedentota;c__Hydrogenedentia;o__Hydrogenedentiales;f__CAITNO01;g__JAAYBJ01;s__JAAYBJ01 sp012523015	N/A	missing	missing	missing	missing	43.442	-80.577	Solid waste	Landfill		Wastewater/sludge
3300028603_25	-	-	98.9	1.1	0	3.67389	50.0769	84	2953	d__Bacteria;p__Hydrogenedentota;c__Hydrogenedentia;o__Hydrogenedentiales;f__CAITNO01;g__JAAYBJ01;s__JAAYBJ01 sp012523015	N/A	missing	missing	missing	missing	43.442	-80.577	Solid waste	Landfill		Wastewater/sludge
3300009767_19	-	-	87.18	2.14	0	3.40738	52.8059	144	2503	d__Bacteria;p__Hydrogenedentota;c__Hydrogenedentia;o__Hydrogenedentiales;f__CAITNO01;g__JAAYJV01;s__JAAYJV01 sp002070275	N/A	missing	missing	missing	missing	43.77	142.37	Wastewater	Anaerobic digestor		Wastewater/sludge
3300009767_21	-	-	73.14	3.05	0	3.8713	60.7973	462	2638	d__Bacteria;p__Hydrogenedentota;c__Hydrogenedentia;o__Hydrogenedentiales;f__SLHB01;g__;s__	0.754251	missing	missing	missing	missing	43.77	142.37	Wastewater	Anaerobic digestor		Wastewater/sludge
3300025677_15	-	-	93.55	2.15	0	3.29897	52.5663	241	2624	d__Bacteria;p__Hydrogenedentota;c__Hydrogenedentia;o__Hydrogenedentiales;f__CAITNO01;g__JAAYJV01;s__JAAYJV01 sp002070275	N/A	missing	missing	missing	missing	43.77	142.37	Wastewater	Anaerobic digestor		Wastewater/sludge
3300025682_14	-	-	90.86	2.15	0	3.42435	52.4834	238	2663	d__Bacteria;p__Hydrogenedentota;c__Hydrogenedentia;o__Hydrogenedentiales;f__CAITNO01;g__JAAYJV01;s__JAAYJV01 sp002070275	N/A	missing	missing	missing	missing	43.77	142.37	Wastewater	Anaerobic digestor		Wastewater/sludge
3300025682_43	-	-	63.09	1.1	0	3.25033	61.1418	308	1879	d__Bacteria;p__Hydrogenedentota;c__Hydrogenedentia;o__Hydrogenedentiales;f__SLHB01;g__;s__	0.761462	missing	missing	missing	missing	43.77	142.37	Wastewater	Anaerobic digestor		Wastewater/sludge
GCA_022706165.1	-	-	82.9	5.24	0	3.97662	60.4999	713	3338	d__Bacteria;p__Hydrogenedentota;c__Hydrogenedentia;o__Hydrogenedentiales;f__SLHB01;g__;s__	0.760738	Scaffold	SAMN25010615	metagenomic assembly	UR.bin228	44	-88	anaerobic digester metagenome	anaerobic digester sludge from wastewater treatment plant	USA: Urbana	Wastewater/sludge
GCA_022710145.1	-	-	63.48	0.37	0	5.50094	64.8068	588	3010	d__Bacteria;p__Hydrogenedentota;c__Hydrogenedentia;o__Hydrogenedentiales;f__SLHB01;g__UBA2224;s__UBA2224 sp012719295	N/A	Scaffold	SAMN25008255	metagenomic assembly	RA.bin63	44.31	-88.12	anaerobic digester metagenome	anaerobic digester sludge	USA: Rantoul	Wastewater/sludge
3300009503_87	-	-	62.02	1.1	100	4.04508	38.1629	266	2087	d__Bacteria;p__Hydrogenedentota;c__Hydrogenedentia;o__Hydrogenedentiales;f__Hydrogenedentaceae;g__Hydrogenedens;s__Hydrogenedens sp011338105	N/A	missing	missing	missing	missing	44.61	-110.44	Aquatic	Thermal springs		Hot spring
3300026194_3	-	-	96.15	3.3	33.33	5.04318	64.4136	499	4164	d__Bacteria;p__Hydrogenedentota;c__Hydrogenedentia;o__Hydrogenedentiales;f__SLHB01;g__UBA2224;s__UBA2224 sp012719295	N/A	missing	missing	missing	missing	47.6525	-122.305	Bioreactor	Anaerobic		Wastewater/sludge
3300026195_3	-	-	97.8	3.85	50	4.98713	64.4143	422	4168	d__Bacteria;p__Hydrogenedentota;c__Hydrogenedentia;o__Hydrogenedentiales;f__SLHB01;g__UBA2224;s__UBA2224 sp012719295	N/A	missing	missing	missing	missing	47.6525	-122.305	Bioreactor	Anaerobic		Wastewater/sludge
3300026250_5	-	-	95.6	3.3	0	5.06911	64.3145	324	4089	d__Bacteria;p__Hydrogenedentota;c__Hydrogenedentia;o__Hydrogenedentiales;f__SLHB01;g__UBA2224;s__UBA2224 sp012719295	N/A	missing	missing	missing	missing	47.6525	-122.305	Bioreactor	Anaerobic		Wastewater/sludge
3300026252_3	-	-	97.8	2.2	0	5.25305	64.3756	303	4302	d__Bacteria;p__Hydrogenedentota;c__Hydrogenedentia;o__Hydrogenedentiales;f__SLHB01;g__UBA2224;s__UBA2224 sp012719295	N/A	missing	missing	missing	missing	47.6525	-122.305	Bioreactor	Anaerobic		Wastewater/sludge
3300026290_4	-	-	94.87	2.2	0	5.42038	64.266	447	4430	d__Bacteria;p__Hydrogenedentota;c__Hydrogenedentia;o__Hydrogenedentiales;f__SLHB01;g__UBA2224;s__UBA2224 sp012719295	N/A	missing	missing	missing	missing	47.6525	-122.305	Bioreactor	Anaerobic		Wastewater/sludge
3300028561_22	-	-	94.51	3.3	33.33	3.41049	52.4819	161	2754	d__Bacteria;p__Hydrogenedentota;c__Hydrogenedentia;o__Hydrogenedentiales;f__CAITNO01;g__JAAYJV01;s__JAAYJV01 sp002070275	N/A	missing	missing	missing	missing	49.1151	-123.147	Built environmenWater treatment plant	wastewater		Wastewater/sludge
3300028564_19	-	-	96.77	4.3	50	3.42778	52.4326	178	2870	d__Bacteria;p__Hydrogenedentota;c__Hydrogenedentia;o__Hydrogenedentiales;f__CAITNO01;g__JAAYJV01;s__JAAYJV01 sp002070275	N/A	missing	missing	missing	missing	49.1151	-123.147	Built environmenWater treatment plant	wastewater		Wastewater/sludge
3300028567_23	-	-	94.62	2.15	0	3.48088	52.4334	189	2806	d__Bacteria;p__Hydrogenedentota;c__Hydrogenedentia;o__Hydrogenedentiales;f__CAITNO01;g__JAAYJV01;s__JAAYJV01 sp002070275	N/A	missing	missing	missing	missing	49.1151	-123.147	Built environmenWater treatment plant	wastewater		Wastewater/sludge
3300028568_25	-	-	96.77	2.15	0	3.41671	52.4989	152	2786	d__Bacteria;p__Hydrogenedentota;c__Hydrogenedentia;o__Hydrogenedentiales;f__CAITNO01;g__JAAYJV01;s__JAAYJV01 sp002070275	N/A	missing	missing	missing	missing	49.1151	-123.147	Built environmenWater treatment plant	wastewater		Wastewater/sludge
3300028570_25	-	-	94.62	2.69	33.33	3.43854	52.4949	172	2764	d__Bacteria;p__Hydrogenedentota;c__Hydrogenedentia;o__Hydrogenedentiales;f__CAITNO01;g__JAAYJV01;s__JAAYJV01 sp002070275	N/A	missing	missing	missing	missing	49.1151	-123.147	Built environmenWater treatment plant	wastewater		Wastewater/sludge
3300028576_24	-	-	95.7	2.15	0	3.40236	52.5157	143	2728	d__Bacteria;p__Hydrogenedentota;c__Hydrogenedentia;o__Hydrogenedentiales;f__CAITNO01;g__JAAYJV01;s__JAAYJV01 sp002070275	N/A	missing	missing	missing	missing	49.1151	-123.147	Built environmenWater treatment plant	wastewater		Wastewater/sludge
3300028593_26	-	-	97.85	3.23	33.33	3.30652	52.4571	160	2756	d__Bacteria;p__Hydrogenedentota;c__Hydrogenedentia;o__Hydrogenedentiales;f__CAITNO01;g__JAAYJV01;s__JAAYJV01 sp002070275	N/A	missing	missing	missing	missing	49.1151	-123.147	Built environmenWater treatment plant	wastewater		Wastewater/sludge
3300025471_9	-	-	77.59	2.36	25	4.12944	37.2312	449	2750	d__Bacteria;p__Hydrogenedentota;c__Hydrogenedentia;o__Hydrogenedentiales;f__Hydrogenedentaceae;g__Hydrogenedens;s__Hydrogenedens sp011338105	N/A	missing	missing	missing	missing	49.25	-123.1	Wastewater	Anaerobic digestor		Wastewater/sludge
GCA_011328705.1	-	-	100	2.2	100	4.9767	58.4902	163	4138	d__Bacteria;p__Hydrogenedentota;c__Hydrogenedentia;o__Hydrogenedentiales;f__SLHB01;g__DSVR01;s__DSVR01 sp011328705	N/A	Scaffold	SAMN09639613	metagenomic assembly	SpSt-509	49.9543	-116.516	sediment metagenome	hot spring sediment	Canada: British Columbia	Hot spring
GCA_017997415.1	-	-	97.8	4.95	40	5.24214	64.31	314	4385	d__Bacteria;p__Hydrogenedentota;c__Hydrogenedentia;o__Hydrogenedentiales;f__SLHB01;g__UBA2224;s__UBA2224 sp012719295	N/A	Scaffold	SAMN18119982	metagenome assembly	Go_SlDig_bin_219	51.5548	9.91829	wastewater metagenome	wastewater	Germany: Goettingen	Wastewater/sludge
GCA_003565405.1	-	-	75.82	3.83	40	4.06312	56.1355	587	2865	d__Bacteria;p__Hydrogenedentota;c__Hydrogenedentia;o__Hydrogenedentiales;f__CAITNO01;g__SLFT01;s__SLFT01 sp007118765	N/A	Contig	SAMN08574938	metagenomic assembly	T3Sed10_270	51.66	79.79	soda lake metagenome	hypersaline soda lake sediment	Russia: Kulunda Steppe	Saline soda water/sediments
GCA_003557915.1	-	-	94.09	2.57	40	4.01887	55.7876	592	3348	d__Bacteria;p__Hydrogenedentota;c__Hydrogenedentia;o__Hydrogenedentiales;f__CAITNO01;g__SLFT01;s__SLFT01 sp007118765	N/A	Contig	SAMN08574549	metagenomic assembly	CSSed10_305	52.11	79.17	soda lake metagenome	hypersaline soda lake sediment	Russia: Kulunda Steppe	Saline soda water/sediments
GCA_007122625.1	-	-	80.4	4.5	33.33	4.00847	56.3059	601	2969	d__Bacteria;p__Hydrogenedentota;c__Hydrogenedentia;o__Hydrogenedentiales;f__CAITNO01;g__SLFT01;s__SLFT01 sp007124105	N/A	Contig	SAMN10606222	metagenomic assembly	CSSed162cmA_555	52.11	79.17	soda lake metagenome	hypersaline soda lake sediment	Russia: Kulunda Steppe	Saline soda water/sediments
GCA_007124105.1	-	-	89.05	3.3	33.33	4.28502	56.1885	541	3420	d__Bacteria;p__Hydrogenedentota;c__Hydrogenedentia;o__Hydrogenedentiales;f__CAITNO01;g__SLFT01;s__SLFT01 sp007124105	N/A	Contig	SAMN10607242	metagenomic assembly	CSSed162cmB_64	52.11	79.17	soda lake metagenome	hypersaline soda lake sediment	Russia: Kulunda Steppe	Saline soda water/sediments
GCA_007125655.1	-	-	84.59	1.1	0	3.86812	56.2033	495	2860	d__Bacteria;p__Hydrogenedentota;c__Hydrogenedentia;o__Hydrogenedentiales;f__CAITNO01;g__SLFT01;s__SLFT01 sp007118765	N/A	Contig	SAMN10607166	metagenomic assembly	CSSed162cmB_516	52.11	79.17	soda lake metagenome	hypersaline soda lake sediment	Russia: Kulunda Steppe	Saline soda water/sediments
GCA_007126205.1	-	-	81.32	3.3	100	3.13113	61.3122	496	2422	d__Bacteria;p__Hydrogenedentota;c__Hydrogenedentia;o__Hydrogenedentiales;f__SLHB01;g__SKRY01;s__SKRY01 sp007118235	N/A	Contig	SAMN10607137	metagenomic assembly	CSSed162cmB_461	52.11	79.17	soda lake metagenome	hypersaline soda lake sediment	Russia: Kulunda Steppe	Saline soda water/sediments
GCA_007133815.1	-	-	74.11	2.2	0	3.4498	56.1844	504	2307	d__Bacteria;p__Hydrogenedentota;c__Hydrogenedentia;o__Hydrogenedentiales;f__CAITNO01;g__SLFT01;s__SLFT01 sp007118765	N/A	Contig	SAMN10610497	metagenomic assembly	CSSed165cm_333	52.11	79.17	soda lake metagenome	hypersaline soda lake sediment	Russia: Kulunda Steppe	Saline soda water/sediments
GCA_007134415.1	-	-	69.23	1.1	100	3.43951	61.178	487	2243	d__Bacteria;p__Hydrogenedentota;c__Hydrogenedentia;o__Hydrogenedentiales;f__SLHB01;g__SKRY01;s__SKRY01 sp007118235	N/A	Contig	SAMN10610465	metagenomic assembly	CSSed165cm_284	52.11	79.17	soda lake metagenome	hypersaline soda lake sediment	Russia: Kulunda Steppe	Saline soda water/sediments
GCA_020845535.1	-	-	54.32	8.23	0	6.89176	62.2813	789	3841	d__Bacteria;p__Hydrogenedentota;c__Hydrogenedentia;o__Hydrogenedentiales;f__;g__;s__	0.787965	Contig	SAMN16439650	metagenomic assembly	SJ39	55.633	13.042	wastewater metagenome	Partial nitritation anammox bioreactor	Sweden: Sjolunda WWTP	Wastewater/sludge
GCA_020849535.1	-	-	95.34	8.23	10.53	7.58949	60.8257	336	6395	d__Bacteria;p__Hydrogenedentota;c__Hydrogenedentia;o__Hydrogenedentiales;f__SLHB01;g__;s__	0.839396	Contig	SAMN16439647	metagenomic assembly	SJ408	55.633	13.042	wastewater metagenome	Partial nitritation anammox bioreactor	Sweden: Sjolunda WWTP	Wastewater/sludge
3300029440_2	-	-	83.37	1.2	0	6.96529	58.1881	469	4749	d__Bacteria;p__Hydrogenedentota;c__Hydrogenedentia;o__Hydrogenedentiales;f__CAITNO01;g__JAAYBJ01;s__	0.939605	missing	missing	missing	missing	59.8445	17.6598	Wastewater	Industrial wastewater		Wastewater/sludge
3300029942_3	-	-	78.95	2.15	0	7.19527	58.1211	437	4617	d__Bacteria;p__Hydrogenedentota;c__Hydrogenedentia;o__Hydrogenedentiales;f__CAITNO01;g__JAAYBJ01;s__	0.939509	missing	missing	missing	missing	59.8445	17.6598	Wastewater	Industrial wastewater		Wastewater/sludge
OceanDNA-b17549	-	-	97.74	1.28	0	6.98419	56.4837	371	5634	d__Bacteria;p__Hydrogenedentota;c__Hydrogenedentia;o__Hydrogenedentiales;f__WGMK01;g__JAEUWI01;s__	0.899462	missing	SAMD00357622	virus enriched	missing	61.532	-55.9921	Tara_virus:1	Tara virus	Tara virus	Marine water/sediments
GCA_000380785.1	-	-	88.32	4.29	100	3.17444	36.9005	120	2498	d__Bacteria;p__Hydrogenedentota;c__Hydrogenedentia;o__Hydrogenedentiales;f__Hydrogenedentaceae;g__Hydrogenedens;s__Hydrogenedens terephthalicus	N/A	Contig	SAMN02441727	missing	missing	missing	missing	missing	wastewater	USA	Wastewater/sludge
GCA_000405145.1	-	-	66.6	0	0	2.67512	36.6289	84	1548	d__Bacteria;p__Hydrogenedentota;c__Hydrogenedentia;o__Hydrogenedentiales;f__Hydrogenedentaceae;g__Hydrogenedens;s__Hydrogenedens terephthalicus	N/A	Contig	SAMN02440547	missing	missing	missing	missing	missing	missing	missing	Wastewater/sludge
GCA_002746185.1	-	-	95.7	5.47	0	4.16517	49.9576	202	3882	d__Bacteria;p__Hydrogenedentota;c__Hydrogenedentia;o__Hydrogenedentiales;f__GCA-2746185;g__GCA-2746185;s__GCA-2746185 sp002746185	N/A	Contig	SAMN07568857	metagenomic assembly	NORP43	missing	missing	marine metagenome	marine subsurface aquifer	Atlantic Ocean: North Pond	Marine water/sediments
GCA_027083395.1	-	-	55.33	7.96	8.33	5.49685	52.3788	1676	3483	d__Bacteria;p__Hydrogenedentota;c__Hydrogenedentia;o__Hydrogenedentiales;f__SLHB01;g__;s__	0.769831	Scaffold	SAMN27360610	metagenomic assembly	M2_maxbin2_scaf2bin.246	missing	missing	hydrothermal vent metagenome	marine hydrothermal vent	Pacific Ocean: Lau Basin	Hot spring
GCA_029552745.1	-	-	100	2.3	0	4.25791	51.1397	188	3846	d__Bacteria;p__Hydrogenedentota;c__Hydrogenedentia;o__Hydrogenedentiales;f__SLHB01;g__;s__	0.771384	Contig	SAMN21174124	metagenomic assembly	JPMR_maxbin.062_sub	missing	missing	anaerobic digester metagenome	thermophilic anaerobic digester	Japan: Kanto	Wastewater/sludge
GCA_029553625.1	-	-	69.23	7.69	11.11	4.0373	61.0171	168	2590	d__Bacteria;p__Hydrogenedentota;c__Hydrogenedentia;o__Hydrogenedentiales;f__SLHB01;g__UBA2224;s__	0.950492	Contig	SAMN21174494	metagenomic assembly	JPAS_maxbin.133	missing	missing	anaerobic digester metagenome	mesophilic anaerobic digester	Japan: Hokkaido	Wastewater/sludge
GCA_029554925.1	-	-	93.96	6.59	100	4.73165	69.02	1350	4210	d__Bacteria;p__Hydrogenedentota;c__Hydrogenedentia;o__Hydrogenedentiales;f__CAITNO01;g__JAAYBR01;s__	0.979486	Contig	SAMN21175316	metagenomic assembly	USPA_maxbin.121	missing	missing	anaerobic digester metagenome	mesophilic anaerobic digester	USA: Philadelphia, PA	Wastewater/sludge
GCA_029555585.1	-	-	96.14	3.58	20	5.0365	59.7373	762	4394	d__Bacteria;p__Hydrogenedentota;c__Hydrogenedentia;o__Hydrogenedentiales;f__SLHB01;g__DSVR01;s__	0.97532	Contig	SAMN21174673	metagenomic assembly	JPNA_maxbin.260_sub	missing	missing	anaerobic digester metagenome	mesophilic anaerobic digester	Japan: Chubu	Wastewater/sludge
GCA_029558115.1	-	-	74.34	7.63	78.57	4.71819	51.1003	696	3449	d__Bacteria;p__Hydrogenedentota;c__Hydrogenedentia;o__Hydrogenedentiales;f__CAITNO01;g__SLFT01;s__	0.923352	Contig	SAMN21174966	metagenomic assembly	USDE_metabat.131_sub	missing	missing	anaerobic digester metagenome	mesophilic anaerobic digester	USA: Decatur, IL	Wastewater/sludge
GCA_029564355.1	-	-	89.59	8.06	42.86	6.00717	56.1951	742	4797	d__Bacteria;p__Hydrogenedentota;c__Hydrogenedentia;o__Hydrogenedentiales;f__CAITNO01;g__;s__	0.894127	Contig	SAMN21175202	metagenomic assembly	USMO_maxbin.137	missing	missing	anaerobic digester metagenome	mesophilic anaerobic digester	USA: Moline, IL	Wastewater/sludge
GCA_029565395.1	-	-	88.03	1.1	0	8.47892	53.9536	290	5905	d__Bacteria;p__Hydrogenedentota;c__Hydrogenedentia;o__Hydrogenedentiales;f__CAIZGN01;g__CAILVY01;s__	0.868917	Contig	SAMN21175153	metagenomic assembly	USDV_metabat.86	missing	missing	anaerobic digester metagenome	mesophilic anaerobic digester	USA: Danvile, IL	Wastewater/sludge
GCA_029567635.1	-	-	85.61	7.74	38.46	6.66569	55.6478	1206	5429	d__Bacteria;p__Hydrogenedentota;c__Hydrogenedentia;o__Hydrogenedentiales;f__CAITNO01;g__;s__	0.895232	Contig	SAMN21175380	metagenomic assembly	USPA_metabat.4_sub	missing	missing	anaerobic digester metagenome	mesophilic anaerobic digester	USA: Philadelphia, PA	Wastewater/sludge
GCA_029569375.1	-	-	100	4.4	0	5.4732	64.2803	325	4659	d__Bacteria;p__Hydrogenedentota;c__Hydrogenedentia;o__Hydrogenedentiales;f__SLHB01;g__UBA2224;s__UBA2224 sp012719295	N/A	Contig	SAMN21175427	metagenomic assembly	USST_maxbin.074_sub	missing	missing	anaerobic digester metagenome	mesophilic anaerobic digester	USA: Stickney, IL	Wastewater/sludge
GCA_029571315.1	-	-	96.77	2.15	0	3.38612	52.5119	127	2764	d__Bacteria;p__Hydrogenedentota;c__Hydrogenedentia;o__Hydrogenedentiales;f__CAITNO01;g__JAAYJV01;s__JAAYJV01 sp002070275	N/A	Contig	SAMN21174708	metagenomic assembly	JPNA_metabat.37	missing	missing	anaerobic digester metagenome	mesophilic anaerobic digester	Japan: Chubu	Wastewater/sludge
GCA_903840125.1	-	-	61.21	4.59	0	8.85374	62.9784	1701	5079	d__Bacteria;p__Hydrogenedentota;c__Hydrogenedentia;o__Hydrogenedentiales;f__CAIZGN01;g__CAILVY01;s__CAILVY01 sp903837785	N/A	Contig	SAMEA6956106	missing	missing	missing	missing	missing	lake water	Puerto Rico	Freshwater/sediments
GCA_903877755.1	-	-	87.28	4.5	16.67	6.01349	57.9735	1045	4834	d__Bacteria;p__Hydrogenedentota;c__Hydrogenedentia;o__Hydrogenedentiales;f__CAIZGN01;g__CAIZGN01;s__CAIZGN01 sp903932505	N/A	Contig	SAMEA6948790	missing	missing	missing	missing	missing	lake water	Sweden	Freshwater/sediments
GCA_903888945.1	-	-	54.12	0	0	6.91023	61.904	1424	3460	d__Bacteria;p__Hydrogenedentota;c__Hydrogenedentia;o__Hydrogenedentiales;f__CAITNO01;g__CAITNO01;s__CAITNO01 sp903893795	N/A	Contig	SAMEA6947157	missing	missing	missing	missing	missing	lake water	Finland	Freshwater/sediments
GCA_903917875.1	-	-	68.55	4.75	11.11	7.93345	63.0269	1655	5062	d__Bacteria;p__Hydrogenedentota;c__Hydrogenedentia;o__Hydrogenedentiales;f__CAIZGN01;g__CAILVY01;s__CAILVY01 sp903837785	N/A	Contig	SAMEA6948193	missing	missing	missing	missing	missing	lake water	Puerto Rico	Freshwater/sediments
GCA_012515115.1	-	-	81.84	6.18	14.29	4.56038	65.7575	814	3464	d__Bacteria;p__Hydrogenedentota;c__Hydrogenedentia;o__Hydrogenedentiales;f__CAITNO01;g__JAAYYZ01;s__JAAYYZ01 sp012515115	N/A	Contig	SAMN13894438	metagenomic assembly	AS06rmzACSIP_274	missing	missing	anaerobic digester metagenome	anaerobic digestion of organic wastes under variable temperature conditions and feedstocks	not applicable	Wastewater/sludge
GCA_012719295.1	-	-	97.25	2.2	0	4.82386	64.4967	641	3963	d__Bacteria;p__Hydrogenedentota;c__Hydrogenedentia;o__Hydrogenedentiales;f__SLHB01;g__UBA2224;s__UBA2224 sp012719295	N/A	Contig	SAMN13893636	metagenomic assembly	AS06rmzACSIP_151	missing	missing	anaerobic digester metagenome	anaerobic digestion of organic wastes under variable temperature conditions and feedstocks	not applicable	Wastewater/sludge

## Sheet: Sheet3
Cell structure and chemotaxis of the 179 Hydrogenedentota genomes based on KEGG orthology (KO)
Cell structure and chemotaxis	Function or structure	Protein subunit	KEGG orthology (KO)	Assembly no. of those genomes containing the correspongding enzymes	Number of genomes containing the correspongding subunits	Percent of genomes containing the correspongding subunits out of the 100 non-redundant genomes (%)
Chemotaxis proteins	MCPs	mcp; methyl-accepting chemotaxis protein	K03406	3300005298_6;3300009503_87;3300017419_11;3300025471_9;3300025589_5;3300025597_12;3300025605_7;3300025631_6;3300025678_15;3300025691_27;3300025855_3;3300025871_1;3300025882_3;3300026194_3;GCA_000380785.1;GCA_000405145.1;GCA_000493945.1;GCA_002746185.1;GCA_003552485.1;GCA_003552765.1;GCA_003559175.1;GCA_007130675.1;GCA_007132885.1;GCA_007134415.1;GCA_007136375.1;GCA_009885415.1;GCA_011338105.1;GCA_…	72	40.22
Chemotaxis proteins	Two component system proteins	cheA; two-component system, chemotaxis family, sensor kinase CheA [EC:2.7.13.3]	K03407	3300005298_6;3300017419_11;3300025471_9;3300025589_5;3300025597_12;3300025605_7;3300025631_6;3300025678_15;3300025682_43;3300025855_3;3300025871_1;3300025882_3;GCA_000380785.1;GCA_000493945.1;GCA_002746185.1;GCA_003552485.1;GCA_003552765.1;GCA_003557825.1;GCA_007118235.1;GCA_007130675.1;GCA_007132885.1;GCA_007136375.1;GCA_009885415.1;GCA_011338105.1;GCA_011370785.1;GCA_011682535.1;GCA_013359265.1…	74	41.34
Chemotaxis proteins	Two component system proteins	cheB; two-component system, chemotaxis family, protein-glutamate methylesterase/glutaminase [EC:3.1.1.61 3.5.1.44]	K03412	3300005298_6;3300009767_21;3300017419_11;3300025471_9;3300025589_5;3300025605_7;3300025631_6;3300025678_15;3300025691_27;3300025855_3;3300025871_1;3300025882_3;GCA_000380785.1;GCA_000493945.1;GCA_002746185.1;GCA_003552485.1;GCA_003557825.1;GCA_003559175.1;GCA_007118235.1;GCA_007126205.1;GCA_007130675.1;GCA_007132885.1;GCA_007136375.1;GCA_009885415.1;GCA_011338105.1;GCA_011370785.1;GCA_011682535.1…	73	40.78
Chemotaxis proteins	Two component system proteins	cheBR; two-component system, chemotaxis family, CheB/CheR fusion protein [EC:2.1.1.80 3.1.1.61]	K13924	GCA_009885415.1;GCA_016182645.1;GCA_016209895.1;GCA_016791475.1;GCA_020848835.1;GCA_023249335.1;GCA_023377675.1;GCA_903822375.1;GCA_903877755.1;GCA_903893795.1;GCA_903902895.1;GCA_903922535.1;GCA_903922785.1;GCA_903925285.1;GCA_903932505.1;OceanDNA-b17549;ERZ4501141;	17	9.5
Chemotaxis proteins	Two component system proteins	cheC; chemotaxis protein CheC	K03410	GCA_016791475.1;GCA_029937645.1;GCA_903922785.1;	3	1.68
Chemotaxis proteins	Two component system proteins	cheD; chemotaxis protein CheD [EC:3.5.1.44]	K03411	2808606997;3300005298_6;3300009767_21;3300017419_11;3300025471_9;3300025589_5;3300025597_12;3300025605_7;3300025631_6;3300025678_15;3300025682_43;3300025691_27;3300025855_3;3300025882_3;GCA_000380785.1;GCA_000493945.1;GCA_003552485.1;GCA_003557825.1;GCA_007118235.1;GCA_007130675.1;GCA_007132885.1;GCA_007134415.1;GCA_007136375.1;GCA_011048865.1;GCA_011338105.1;GCA_011370785.1;GCA_011682535.1;GCA_0…	67	37.43
Chemotaxis proteins	Two component system proteins	cheR; chemotaxis protein methyltransferase CheR [EC:2.1.1.80]	K00575	3300005298_6;3300017419_11;3300025589_5;3300025597_12;3300025605_7;3300025631_6;3300025678_15;3300025682_43;3300025691_27;3300025855_3;3300025871_1;3300025882_3;GCA_000380785.1;GCA_000493945.1;GCA_002746185.1;GCA_003552485.1;GCA_007118235.1;GCA_007130675.1;GCA_007132885.1;GCA_007134415.1;GCA_007136375.1;GCA_009885415.1;GCA_011338105.1;GCA_011370785.1;GCA_011682535.1;GCA_013359265.1;GCA_016125095.…	70	39.11
Chemotaxis proteins	Two component system proteins	cheV; two-component system, chemotaxis family, chemotaxis protein CheV	K03415	GCA_016125095.1;GCA_029937645.1;GCA_903877755.1;GCA_903922785.1;GCA_903932505.1;OceanDNA-b17549;ERZ4501141;	7	3.91
Chemotaxis proteins	Two component system proteins	cheW; purine-binding chemotaxis protein CheW	K03408	3300005298_6;3300017419_11;3300025471_9;3300025589_5;3300025597_12;3300025605_7;3300025631_6;3300025678_15;3300025691_27;3300025762_5;3300025855_3;3300025871_1;3300025882_3;3300026194_3;3300026195_3;3300026250_5;3300026252_3;3300026290_4;GCA_000380785.1;GCA_000493945.1;GCA_002348185.1;GCA_002746185.1;GCA_003552485.1;GCA_003557825.1;GCA_007130675.1;GCA_007136375.1;GCA_009885415.1;GCA_011338105.1;G…	78	43.58
Chemotaxis proteins	Two component system proteins	cheX; chemotaxis protein CheX	K03409	3300005298_6;3300009767_21;3300017419_11;3300025471_9;3300025589_5;3300025597_12;3300025605_7;3300025631_6;3300025678_15;3300025682_43;3300025691_27;3300025855_3;3300025871_1;3300025882_3;GCA_000380785.1;GCA_000493945.1;GCA_002746185.1;GCA_003552485.1;GCA_003552765.1;GCA_003557825.1;GCA_007118235.1;GCA_007130675.1;GCA_007132885.1;GCA_007136375.1;GCA_009885415.1;GCA_011338105.1;GCA_011370785.1;GCA…	73	40.78
Chemotaxis proteins	Two component system proteins	cheY; two-component system, chemotaxis family, chemotaxis protein CheY	K03413	3300005298_6;3300009704_3;3300009767_21;3300017419_11;3300025161_16;3300025471_9;3300025589_5;3300025597_12;3300025605_7;3300025631_6;3300025678_15;3300025682_43;3300025686_6;3300025689_5;3300025691_2;3300025691_27;3300025855_3;3300025871_1;3300025882_3;GCA_000380785.1;GCA_000493945.1;GCA_002746185.1;GCA_003552485.1;GCA_003552765.1;GCA_003557825.1;GCA_007118235.1;GCA_007126205.1;GCA_007130675.1;G…	94	52.51
Chemotaxis proteins	Two component system proteins	cheZ; chemotaxis protein CheZ	K03414	GCA_027083395.1;	1	0.56
Flagellar assembly proteins	C ring	fliG; flagellar motor switch protein FliG	K02410	2808606997;3300005298_6;3300009503_87;3300009704_3;3300009767_21;3300017419_11;3300025161_16;3300025471_9;3300025589_5;3300025597_12;3300025597_3;3300025605_7;3300025631_6;3300025678_15;3300025686_6;3300025689_5;3300025691_2;3300025691_27;3300025762_5;3300025855_3;3300025871_1;3300025882_3;3300026194_3;3300026195_3;3300026250_5;3300026252_3;3300026290_4;GCA_000380785.1;GCA_000405145.1;GCA_0004939…	108	60.34
Flagellar assembly proteins	C ring	fliM; flagellar motor switch protein FliM	K02416	3300009704_3;3300009767_21;3300017419_11;3300025161_16;3300025471_9;3300025589_5;3300025597_12;3300025597_3;3300025605_7;3300025631_6;3300025678_15;3300025686_6;3300025689_5;3300025691_2;3300025762_5;3300025855_3;3300025882_3;3300026194_3;3300026195_3;3300026250_5;3300026252_3;3300026290_4;GCA_000380785.1;GCA_000405145.1;GCA_000493945.1;GCA_002746185.1;GCA_003552485.1;GCA_003552765.1;GCA_00355917…	101	56.42
Flagellar assembly proteins	C ring	fliN; flagellar motor switch protein FliN	K02417	2808606997;3300005298_6;3300009704_3;3300009767_21;3300017419_11;3300025161_16;3300025471_9;3300025589_5;3300025597_12;3300025597_3;3300025605_7;3300025631_6;3300025678_15;3300025682_43;3300025686_6;3300025689_5;3300025691_2;3300025691_27;3300025762_5;3300025855_3;3300025882_3;3300026194_3;3300026195_3;3300026250_5;3300026252_3;3300026290_4;GCA_000380785.1;GCA_000405145.1;GCA_000493945.1;GCA_0023…	116	64.8
Flagellar assembly proteins	Filament	fliC, hag; flagellin	K02406	2808606997;3300005298_6;3300009503_87;3300009704_3;3300009767_21;3300017419_11;3300025161_16;3300025471_9;3300025589_5;3300025597_12;3300025597_3;3300025605_7;3300025631_6;3300025686_6;3300025689_5;3300025691_2;3300025691_27;3300025762_5;3300025855_3;3300025871_1;3300025882_3;3300026194_3;3300026195_3;3300026250_5;3300026252_3;3300026290_4;GCA_000380785.1;GCA_000405145.1;GCA_000493945.1;GCA_00234…	113	63.13
Flagellar assembly proteins	Filament	fliD; flagellar hook-associated protein 2	K02407	2808606997;3300009704_3;3300017419_11;3300025161_16;3300025471_9;3300025589_5;3300025597_3;3300025605_7;3300025631_6;3300025678_15;3300025689_5;3300025691_2;3300025691_27;3300025762_5;3300025855_3;3300025871_1;3300025882_3;3300026194_3;3300026195_3;3300026250_5;3300026252_3;3300026290_4;GCA_002746185.1;GCA_003552485.1;GCA_003557825.1;GCA_007118235.1;GCA_007132885.1;GCA_007136375.1;GCA_009885415.1…	85	47.49
Flagellar assembly proteins	Filament	fliS; flagellar secretion chaperone FliS	K02422	2808606997;3300009503_87;3300009704_3;3300017419_11;3300025161_16;3300025471_9;3300025589_5;3300025597_3;3300025605_7;3300025631_6;3300025678_15;3300025689_5;3300025691_2;3300025691_27;3300025762_5;3300025855_3;3300025871_1;3300025882_3;3300026194_3;3300026195_3;3300026250_5;3300026252_3;3300026290_4;GCA_000380785.1;GCA_000493945.1;GCA_002746185.1;GCA_003552485.1;GCA_003557825.1;GCA_007118235.1;G…	94	52.51
Flagellar assembly proteins	M, S, P and L rings	flgA; flagellar basal body P-ring formation protein FlgA	K02386	3300025597_12;3300025678_15;3300025871_1;GCA_003557825.1;GCA_007136375.1;GCA_013359265.1;GCA_016125095.1;GCA_018056705.1;GCA_020846215.1;GCA_020848835.1;GCA_024280935.1;GCA_029551155.1;GCA_029553715.1;GCA_029565395.1;GCA_029974275.1;GCA_903877755.1;GCA_903932505.1;	17	9.5
Flagellar assembly proteins	M, S, P and L rings	flgH; flagellar L-ring protein FlgH	K02393	3300005298_6;3300009704_3;3300009767_21;3300017419_11;3300025161_16;3300025471_9;3300025589_5;3300025597_12;3300025605_7;3300025631_6;3300025678_15;3300025686_6;3300025689_5;3300025691_2;3300025691_27;3300025762_5;3300025855_3;3300025871_1;3300025882_3;3300026194_3;3300026195_3;3300026250_5;3300026252_3;3300026290_4;GCA_002348185.1;GCA_002746185.1;GCA_003552485.1;GCA_003552765.1;GCA_003557825.1;G…	94	52.51
Flagellar assembly proteins	M, S, P and L rings	flgI; flagellar P-ring protein FlgI	K02394	3300005298_6;3300009503_87;3300009704_3;3300009767_21;3300017419_11;3300025161_16;3300025471_9;3300025589_5;3300025597_12;3300025605_7;3300025631_6;3300025678_15;3300025686_6;3300025689_5;3300025691_2;3300025691_27;3300025762_5;3300025855_3;3300025871_1;3300025882_3;3300026194_3;3300026195_3;3300026250_5;3300026252_3;3300026290_4;GCA_002348185.1;GCA_002746185.1;GCA_003552485.1;GCA_003552765.1;GCA…	99	55.31
Flagellar assembly proteins	M, S, P and L rings	fliF; flagellar M-ring protein FliF	K02409	3300005298_6;3300009503_87;3300009704_3;3300009767_21;3300017419_11;3300025161_16;3300025471_9;3300025589_5;3300025597_12;3300025597_3;3300025605_7;3300025631_6;3300025678_15;3300025686_6;3300025689_5;3300025691_2;3300025691_27;3300025762_5;3300025855_3;3300025871_1;3300025882_3;3300026194_3;3300026195_3;3300026250_5;3300026252_3;3300026290_4;GCA_000380785.1;GCA_000405145.1;GCA_000493945.1;GCA_00…	102	56.98
Flagellar assembly proteins	Others	flaG; flagellar protein FlaG	K06603	3300005298_6;3300009503_87;3300009704_3;3300009767_21;3300017419_11;3300025161_16;3300025597_3;3300025686_6;3300025689_5;3300025691_2;3300025855_3;3300025871_1;3300025882_3;GCA_000380785.1;GCA_000493945.1;GCA_003552485.1;GCA_007118235.1;GCA_007136375.1;GCA_009885415.1;GCA_011328705.1;GCA_011338105.1;GCA_011370785.1;GCA_011682535.1;GCA_012965445.1;GCA_013349485.1;GCA_013349535.1;GCA_013359265.1;GC…	72	40.22
Flagellar assembly proteins	Others	flbD; flagellar protein FlbD	K02385	3300025855_3;3300025882_3;GCA_002746185.1;GCA_009885415.1;GCA_011048865.1;GCA_013349485.1;GCA_013349535.1;GCA_016215105.1;GCA_022563875.1;GCA_022564355.1;GCA_022566955.1;GCA_029262135.1;GCA_029937645.1;GCA_030123645.1;GCA_947486375.1;	15	8.38
Flagellar assembly proteins	Others	flhF; flagellar biosynthesis protein FlhF	K02404	2808606997;3300009503_87;3300009704_3;3300009767_21;3300017419_11;3300025161_16;3300025471_9;3300025589_5;3300025597_12;3300025597_3;3300025605_7;3300025631_6;3300025678_15;3300025682_43;3300025686_6;3300025689_5;3300025691_2;3300025691_27;3300025762_5;3300025855_3;3300025871_1;3300025882_3;3300026194_3;3300026195_3;3300026250_5;3300026252_3;3300026290_4;GCA_000380785.1;GCA_000493945.1;GCA_002348…	109	60.89
Flagellar assembly proteins	Others	flhG, fleN; flagellar biosynthesis protein FlhG	K04562	2808606997;3300009503_87;3300009704_3;3300009767_21;3300017419_11;3300025161_16;3300025471_9;3300025589_5;3300025597_12;3300025597_3;3300025605_7;3300025631_6;3300025678_15;3300025682_43;3300025686_6;3300025689_5;3300025691_2;3300025762_5;3300025855_3;3300025871_1;3300025882_3;3300026194_3;3300026195_3;3300026250_5;3300026252_3;3300026290_4;GCA_000380785.1;GCA_000493945.1;GCA_002348185.1;GCA_0027…	117	65.36
Flagellar assembly proteins	Others	fliW; flagellar assembly factor FliW	K13626	2808606997;3300005298_6;3300009503_87;3300009704_3;3300009767_21;3300017419_11;3300025161_16;3300025471_9;3300025589_5;3300025597_12;3300025597_3;3300025605_7;3300025631_6;3300025678_15;3300025686_6;3300025689_5;3300025691_2;3300025762_5;3300025855_3;3300025871_1;3300025882_3;3300026194_3;3300026195_3;3300026250_5;3300026252_3;3300026290_4;GCA_000380785.1;GCA_000405145.1;GCA_000493945.1;GCA_00234…	106	59.22
Flagellar assembly proteins	Others	flrC, fleR, flaM; two-component system, response regulator FlrC	K10943	GCA_018056705.1;GCA_029556545.1;ERZ4429644;	3	1.68
Flagellar assembly proteins	Rod and hook	flgB; flagellar basal-body rod protein FlgB	K02387	3300005298_6;3300009503_87;3300009704_3;3300009767_21;3300017419_11;3300025161_16;3300025471_9;3300025589_5;3300025597_12;3300025597_3;3300025605_7;3300025678_15;3300025686_6;3300025689_5;3300025691_2;3300025691_27;3300025762_5;3300025855_3;3300025871_1;3300025882_3;3300026195_3;3300026250_5;3300026252_3;3300026290_4;GCA_000380785.1;GCA_000405145.1;GCA_000493945.1;GCA_002746185.1;GCA_003552485.1;…	95	53.07
Flagellar assembly proteins	Rod and hook	flgC; flagellar basal-body rod protein FlgC	K02388	3300005298_6;3300009503_87;3300009704_3;3300009767_21;3300017419_11;3300025161_16;3300025471_9;3300025589_5;3300025597_12;3300025597_3;3300025605_7;3300025631_6;3300025678_15;3300025686_6;3300025689_5;3300025691_2;3300025691_27;3300025762_5;3300025855_3;3300025871_1;3300025882_3;3300026194_3;3300026195_3;3300026250_5;3300026252_3;3300026290_4;GCA_000380785.1;GCA_000405145.1;GCA_000493945.1;GCA_00…	100	55.87
Flagellar assembly proteins	Rod and hook	flgD; flagellar basal-body rod modification protein FlgD	K02389	2808606997;3300005298_6;3300009503_87;3300009704_3;3300009767_21;3300025161_16;3300025589_5;3300025597_12;3300025597_3;3300025605_7;3300025631_6;3300025678_15;3300025682_43;3300025686_6;3300025689_5;3300025691_2;3300025691_27;3300025762_5;3300025855_3;3300025871_1;3300025882_3;3300026195_3;3300026250_5;3300026252_3;3300026290_4;GCA_000380785.1;GCA_000405145.1;GCA_000493945.1;GCA_002348185.1;GCA_0…	105	58.66
Flagellar assembly proteins	Rod and hook	flgE; flagellar hook protein FlgE	K02390	2808606997;3300005298_6;3300009503_87;3300009704_3;3300009767_21;3300017419_11;3300025161_16;3300025471_9;3300025589_5;3300025597_3;3300025605_7;3300025631_6;3300025678_15;3300025682_43;3300025686_6;3300025689_5;3300025691_2;3300025691_27;3300025762_5;3300025855_3;3300025871_1;3300025882_3;3300026194_3;3300026195_3;3300026250_5;3300026252_3;3300026290_4;GCA_000380785.1;GCA_000405145.1;GCA_0004939…	109	60.89
Flagellar assembly proteins	Rod and hook	flgF; flagellar basal-body rod protein FlgF	K02391	2808606997;3300005298_6;3300009503_87;3300009704_3;3300009767_21;3300017419_11;3300025161_16;3300025589_5;3300025597_12;3300025605_7;3300025631_6;3300025678_15;3300025682_43;3300025686_6;3300025689_5;3300025691_2;3300025691_27;3300025762_5;3300025855_3;3300025871_1;3300025882_3;3300026194_3;3300026195_3;3300026250_5;3300026252_3;3300026290_4;GCA_002348185.1;GCA_002746185.1;GCA_003552485.1;GCA_003…	97	54.19
Flagellar assembly proteins	Rod and hook	flgG; flagellar basal-body rod protein FlgG	K02392	2808606997;3300005298_6;3300009503_87;3300009704_3;3300009767_21;3300017419_11;3300025161_16;3300025589_5;3300025597_12;3300025605_7;3300025631_6;3300025678_15;3300025686_6;3300025689_5;3300025691_2;3300025691_27;3300025762_5;3300025855_3;3300025871_1;3300025882_3;3300026194_3;3300026195_3;3300026250_5;3300026252_3;3300026290_4;GCA_002348185.1;GCA_002746185.1;GCA_003552485.1;GCA_003552765.1;GCA_0…	100	55.87
Flagellar assembly proteins	Rod and hook	flgJ; peptidoglycan hydrolase FlgJ	K02395	3300025762_5;3300026194_3;3300026195_3;3300026250_5;3300026252_3;3300026290_4;GCA_002348185.1;GCA_012719295.1;GCA_017997415.1;GCA_020848835.1;GCA_023622325.1;GCA_029569375.1;GCA_029973675.1;	13	7.26
Flagellar assembly proteins	Rod and hook	flgK; flagellar hook-associated protein 1	K02396	2808606997;3300005298_6;3300009704_3;3300017419_11;3300025161_16;3300025471_9;3300025589_5;3300025597_12;3300025597_3;3300025605_7;3300025631_6;3300025678_15;3300025682_43;3300025686_6;3300025689_5;3300025691_2;3300025762_5;3300025855_3;3300025871_1;3300025882_3;3300026194_3;3300026195_3;3300026250_5;3300026252_3;3300026290_4;GCA_000380785.1;GCA_000405145.1;GCA_000493945.1;GCA_002348185.1;GCA_002…	96	53.63
Flagellar assembly proteins	Rod and hook	flgL; flagellar hook-associated protein 3 FlgL	K02397	2808606997;3300005298_6;3300009704_3;3300009767_21;3300017419_11;3300025161_16;3300025471_9;3300025589_5;3300025597_12;3300025605_7;3300025631_6;3300025678_15;3300025682_43;3300025686_6;3300025689_5;3300025691_2;3300025691_27;3300025762_5;3300025855_3;3300025871_1;3300025882_3;3300026194_3;3300026195_3;3300026250_5;3300026252_3;3300026290_4;GCA_002348185.1;GCA_002746185.1;GCA_003552485.1;GCA_0035…	97	54.19
Flagellar assembly proteins	Rod and hook	fliE; flagellar hook-basal body complex protein FliE	K02408	3300005298_6;3300009503_87;3300009704_3;3300009767_21;3300017419_11;3300025161_16;3300025471_9;3300025589_5;3300025597_12;3300025597_3;3300025605_7;3300025631_6;3300025678_15;3300025686_6;3300025689_5;3300025691_2;3300025691_27;3300025762_5;3300025855_3;3300025871_1;3300025882_3;3300026194_3;3300026195_3;3300026250_5;3300026252_3;3300026290_4;GCA_000380785.1;GCA_000405145.1;GCA_000493945.1;GCA_00…	100	55.87
Flagellar assembly proteins	Stator	flhC; flagellar transcriptional activator FlhC	K02402	GCA_903932505.1;	1	0.56
Flagellar assembly proteins	Stator	flhD; flagellar transcriptional activator FlhD	K02403	GCA_903932505.1;	1	0.56
Flagellar assembly proteins	Stator	fliA, whiG; RNA polymerase sigma factor FliA	K02405	3300005298_6;3300009704_3;3300009767_21;3300017419_11;3300025161_16;3300025471_9;3300025589_5;3300025597_12;3300025597_3;3300025605_7;3300025631_6;3300025678_15;3300025686_6;3300025689_5;3300025691_2;3300025691_27;3300025762_5;3300025855_3;3300025882_3;3300026194_3;3300026195_3;3300026250_5;3300026252_3;3300026290_4;GCA_000380785.1;GCA_000493945.1;GCA_002746185.1;GCA_003552485.1;GCA_003552765.1;G…	100	55.87
Flagellar assembly proteins	Stator	motA; chemotaxis protein MotA	K02556	2808606997;3300005298_6;3300009503_87;3300009704_3;3300009767_21;3300017419_11;3300025161_16;3300025471_9;3300025589_5;3300025597_3;3300025605_7;3300025631_6;3300025678_15;3300025682_43;3300025686_6;3300025689_5;3300025691_2;3300025691_27;3300025762_5;3300025855_3;3300025871_1;3300025882_3;3300026194_3;3300026195_3;3300026250_5;3300026252_3;3300026290_4;GCA_000380785.1;GCA_000405145.1;GCA_0004939…	113	63.13
Flagellar assembly proteins	Stator	motB; chemotaxis protein MotB	K02557	2808606997;3300005298_6;3300009503_87;3300009704_3;3300009767_21;3300017419_11;3300025161_16;3300025471_9;3300025589_5;3300025597_3;3300025605_7;3300025631_6;3300025678_15;3300025682_43;3300025686_6;3300025689_5;3300025691_2;3300025691_27;3300025762_5;3300025855_3;3300025871_1;3300025882_3;3300026194_3;3300026195_3;3300026250_5;3300026252_3;3300026290_4;GCA_000380785.1;GCA_000405145.1;GCA_0004939…	108	60.34
Flagellar assembly proteins	Type-III secretion	flhA; flagellar biosynthesis protein FlhA	K02400	2808606997;3300009503_87;3300009704_3;3300009767_21;3300017419_11;3300025161_16;3300025589_5;3300025597_12;3300025597_3;3300025605_7;3300025631_6;3300025678_15;3300025682_43;3300025686_6;3300025689_5;3300025691_2;3300025691_27;3300025762_5;3300025855_3;3300025871_1;3300025882_3;3300026194_3;3300026195_3;3300026250_5;3300026252_3;3300026290_4;GCA_000380785.1;GCA_000493945.1;GCA_002348185.1;GCA_002…	105	58.66
Flagellar assembly proteins	Type-III secretion	flhB; flagellar biosynthesis protein FlhB	K02401	3300009503_87;3300009704_3;3300009767_21;3300017419_11;3300025161_16;3300025471_9;3300025589_5;3300025597_12;3300025597_3;3300025605_7;3300025631_6;3300025678_15;3300025682_43;3300025686_6;3300025689_5;3300025691_2;3300025691_27;3300025762_5;3300025855_3;3300025871_1;3300025882_3;3300026194_3;3300026195_3;3300026250_5;3300026252_3;3300026290_4;GCA_000380785.1;GCA_000493945.1;GCA_002348185.1;GCA_0…	103	57.54
Flagellar assembly proteins	Type-III secretion	fliH; flagellar assembly protein FliH	K02411	2808606997;3300009503_87;3300009704_3;3300009767_21;3300017419_11;3300025161_16;3300025471_9;3300025589_5;3300025597_12;3300025597_3;3300025605_7;3300025631_6;3300025678_15;3300025686_6;3300025689_5;3300025691_2;3300025691_27;3300025762_5;3300025855_3;3300025871_1;3300025882_3;3300026194_3;3300026195_3;3300026250_5;3300026252_3;3300026290_4;GCA_000380785.1;GCA_000405145.1;GCA_000493945.1;GCA_0023…	103	57.54
Flagellar assembly proteins	Type-III secretion	fliI; flagellum-specific ATP synthase [EC:7.4.2.8]	K02412	2808606997;3300009704_3;3300009767_21;3300025161_16;3300025471_9;3300025589_5;3300025597_12;3300025597_3;3300025605_7;3300025631_6;3300025678_15;3300025686_6;3300025689_5;3300025691_2;3300025691_27;3300025762_5;3300025855_3;3300025871_1;3300025882_3;3300026194_3;3300026195_3;3300026250_5;3300026252_3;3300026290_4;GCA_000380785.1;GCA_000405145.1;GCA_000493945.1;GCA_002348185.1;GCA_002746185.1;GCA_…	101	56.42
Flagellar assembly proteins	Type-III secretion	fliO, fliZ; flagellar protein FliO/FliZ	K02418	GCA_022563875.1;	1	0.56
Flagellar assembly proteins	Type-III secretion	fliP; flagellar biosynthesis protein FliP	K02419	2808606997;3300005298_6;3300009503_87;3300009704_3;3300009767_21;3300017419_11;3300025161_16;3300025471_9;3300025589_5;3300025597_12;3300025597_3;3300025605_7;3300025631_6;3300025678_15;3300025682_43;3300025686_6;3300025689_5;3300025691_2;3300025762_5;3300025855_3;3300025882_3;3300026195_3;3300026250_5;3300026252_3;3300026290_4;GCA_000380785.1;GCA_000405145.1;GCA_000493945.1;GCA_002348185.1;GCA_0…	107	59.78
Flagellar assembly proteins	Type-III secretion	fliQ; flagellar biosynthesis protein FliQ	K02420	2808606997;3300009503_87;3300009704_3;3300009767_21;3300017419_11;3300025161_16;3300025471_9;3300025589_5;3300025597_12;3300025597_3;3300025605_7;3300025631_6;3300025678_15;3300025682_43;3300025686_6;3300025689_5;3300025691_2;3300025691_27;3300025762_5;3300025855_3;3300025882_3;3300026194_3;3300026195_3;3300026250_5;3300026252_3;3300026290_4;GCA_000380785.1;GCA_000493945.1;GCA_002348185.1;GCA_002…	99	55.31
Flagellar assembly proteins	Type-III secretion	fliR; flagellar biosynthesis protein FliR	K02421	2808606997;3300009704_3;3300009767_21;3300017419_11;3300025161_16;3300025471_9;3300025589_5;3300025597_12;3300025597_3;3300025605_7;3300025631_6;3300025678_15;3300025682_43;3300025686_6;3300025689_5;3300025691_2;3300025691_27;3300025762_5;3300025855_3;3300025882_3;3300026194_3;3300026195_3;3300026250_5;3300026252_3;3300026290_4;GCA_000380785.1;GCA_000493945.1;GCA_002348185.1;GCA_002746185.1;GCA_0…	99	55.31
Pilus system	Pilus assembly proteins	cpaA, tadV; prepilin peptidase CpaA [EC:3.4.23.43]	K02278	GCA_002422525.1;GCA_009885415.1;GCA_016209895.1;GCA_023377675.1;GCA_903837785.1;GCA_903917875.1;	6	3.35
Pilus system	Pilus assembly proteins	cpaB, rcpC; pilus assembly protein CpaB	K02279	3300028567_23;GCA_002422525.1;GCA_016209895.1;GCA_022563875.1;GCA_023377675.1;GCA_903837785.1;	6	3.35
Pilus system	Pilus assembly proteins	cpaC, rcpA; pilus assembly protein CpaC	K02280	GCA_002422525.1;GCA_009885415.1;GCA_016182645.1;GCA_016209895.1;GCA_016934125.1;GCA_023377675.1;GCA_026387845.1;	7	3.91
Pilus system	Pilus assembly proteins	cpaE, tadZ; pilus assembly protein CpaE	K02282	GCA_002422525.1;GCA_003552765.1;GCA_007136375.1;GCA_016209895.1;GCA_022563875.1;GCA_026387845.1;GCA_029973675.1;	7	3.91
Pilus system	Pilus assembly proteins	cpaF, tadA; pilus assembly protein CpaF [EC:7.4.2.8]	K02283	3300028567_23;GCA_002422525.1;GCA_003552765.1;GCA_009885415.1;GCA_016209895.1;GCA_023377675.1;GCA_026387845.1;GCA_029973675.1;GCA_903837785.1;	9	5.03
Pilus system	Pilus assembly proteins	flp, pilA; pilus assembly protein Flp/PilA	K02651	GCA_002422525.1;GCA_022563875.1;	2	1.12
Pilus system	Pilus assembly proteins	pilA; type IV pilus assembly protein PilA	K02650	2808606997;3300005298_6;3300009503_87;3300009704_3;3300009767_19;3300009767_21;3300015214_24;3300017419_11;3300025161_16;3300025471_9;3300025589_5;3300025597_12;3300025597_3;3300025605_7;3300025631_6;3300025631_7;3300025677_15;3300025678_15;3300025682_14;3300025686_6;3300025689_5;3300025691_14;3300025691_2;3300025691_27;3300025737_18;3300025762_5;3300025855_3;3300025871_1;3300025882_3;3300026194_…	148	82.68
Pilus system	Pilus assembly proteins	pilB; type IV pilus assembly protein PilB	K02652	2808606997;3300005298_6;3300009503_87;3300009704_3;3300009767_19;3300009767_21;3300015214_24;3300017419_11;3300025161_16;3300025471_9;3300025589_5;3300025597_12;3300025597_3;3300025605_7;3300025631_6;3300025631_7;3300025677_15;3300025678_15;3300025682_14;3300025686_6;3300025689_5;3300025691_14;3300025691_2;3300025691_27;3300025737_18;3300025762_5;3300025855_3;3300025871_1;3300025882_3;3300026194_…	176	98.32
Pilus system	Pilus assembly proteins	pilC; type IV pilus assembly protein PilC	K02653	2808606997;3300005298_6;3300009503_87;3300009704_3;3300009767_19;3300009767_21;3300015214_24;3300017419_11;3300025161_16;3300025471_9;3300025589_5;3300025597_12;3300025597_3;3300025605_7;3300025631_6;3300025631_7;3300025677_15;3300025678_15;3300025682_14;3300025682_43;3300025686_6;3300025689_5;3300025691_14;3300025691_2;3300025691_27;3300025730_16;3300025737_18;3300025762_5;3300025855_3;330002587…	179	100
Pilus system	Pilus assembly proteins	pilD, pppA; leader peptidase (prepilin peptidase) / N-methyltransferase [EC:3.4.23.43 2.1.1.-]	K02654	3300009704_3;3300009767_19;3300015214_24;3300017419_11;3300025161_16;3300025471_9;3300025589_5;3300025597_12;3300025597_3;3300025605_7;3300025631_7;3300025677_15;3300025678_15;3300025682_43;3300025686_6;3300025689_5;3300025691_14;3300025691_2;3300025730_16;3300025737_18;3300025762_5;3300025855_3;3300025882_3;3300026194_3;3300026195_3;3300026250_5;3300026252_3;3300026290_4;3300028561_22;3300028564…	147	82.12
Pilus system	Pilus assembly proteins	pilE; type IV pilus assembly protein PilE	K02655	GCA_003552765.1;	1	0.56
Pilus system	Pilus assembly proteins	pilM; type IV pilus assembly protein PilM	K02662	2808606997;3300009503_87;3300009704_3;3300009767_19;3300009767_21;3300015214_24;3300017419_11;3300025161_16;3300025471_9;3300025589_5;3300025597_12;3300025597_3;3300025605_7;3300025631_6;3300025631_7;3300025677_15;3300025678_15;3300025682_14;3300025686_6;3300025689_5;3300025691_14;3300025691_2;3300025691_27;3300025737_18;3300025762_5;3300025855_3;3300025871_1;3300025882_3;3300026194_3;3300026195_…	159	88.83
Pilus system	Pilus assembly proteins	pilN; type IV pilus assembly protein PilN	K02663	3300017419_11;3300025871_1;GCA_007136375.1;GCA_009885415.1;GCA_011682535.1;GCA_012730045.1;GCA_013359265.1;GCA_016934125.1;GCA_019455225.1;GCA_019695095.1;GCA_020846215.1;GCA_020847495.1;GCA_020848835.1;GCA_020849535.1;GCA_022563875.1;GCA_022564355.1;GCA_022703075.1;GCA_023249335.1;GCA_029564395.1;GCA_903822375.1;GCA_903837785.1;GCA_903840125.1;GCA_903893795.1;GCA_903902895.1;GCA_903917875.1;GCA_…	27	15.08
Pilus system	Pilus assembly proteins	pilQ; type IV pilus assembly protein PilQ	K02666	2808606997;3300005298_6;3300009704_3;3300009767_19;3300009767_21;3300015214_24;3300017419_11;3300025161_16;3300025471_9;3300025589_5;3300025597_12;3300025597_3;3300025605_7;3300025631_6;3300025631_7;3300025677_15;3300025678_15;3300025682_14;3300025686_6;3300025689_5;3300025691_14;3300025691_2;3300025691_27;3300025737_18;3300025762_5;3300025855_3;3300025871_1;3300025882_3;3300026194_3;3300026195_3…	152	84.92
Pilus system	Pilus assembly proteins	pilV; type IV pilus assembly protein PilV	K02671	2808606997;3300025589_5;3300025605_7;3300025631_6;3300025871_1;GCA_003552765.1;GCA_007136375.1;GCA_016125095.1;GCA_022571075.1;GCA_029552745.1;GCA_029565395.1;GCA_029974675.1;GCA_903922095.1;GCA_903925285.1;	14	7.82
Pilus system	Pilus assembly proteins	pilW; type IV pilus assembly protein PilW	K02672	3300025471_9;GCA_003552765.1;	2	1.12
Pilus system	Pilus assembly proteins	pilY1; type IV pilus assembly protein PilY1	K02674	GCA_029552745.1;GCA_029554925.1;	2	1.12
Pilus system	Pilus assembly proteins	pilZ; type IV pilus assembly protein PilZ	K02676	GCA_029553625.1;	1	0.56
Pilus system	Twitching motility proteins	pilG; twitching motility two-component system response regulator PilG	K02657	3300025161_16;GCA_011328705.1;	2	1.12
Pilus system	Twitching motility proteins	pilR, pehR; two-component system, NtrC family, response regulator PilR	K02667	2808606997;3300005298_6;3300009503_87;3300009704_3;3300009767_19;3300009767_21;3300017419_11;3300025161_16;3300025589_5;3300025597_12;3300025597_3;3300025605_7;3300025631_6;3300025631_7;3300025677_15;3300025678_15;3300025682_14;3300025682_43;3300025686_6;3300025689_5;3300025691_14;3300025691_2;3300025691_27;3300025737_18;3300025762_5;3300025855_3;3300025871_1;3300025882_3;3300026194_3;3300026195_…	146	81.56
Pilus system	Twitching motility proteins	pilS, pehS; two-component system, NtrC family, sensor histidine kinase PilS [EC:2.7.13.3]	K02668	2808606997;3300009503_87;3300009704_3;3300009767_19;3300009767_21;3300015214_24;3300017419_11;3300025161_16;3300025471_9;3300025589_5;3300025597_12;3300025597_3;3300025605_7;3300025631_6;3300025631_7;3300025677_15;3300025678_15;3300025682_14;3300025682_43;3300025686_6;3300025689_5;3300025691_14;3300025691_2;3300025691_27;3300025737_18;3300025762_5;3300025855_3;3300025871_1;3300025882_3;3300026194…	135	75.42
Pilus system	Twitching motility proteins	pilT; twitching motility protein PilT	K02669	2808606997;3300005298_6;3300009503_87;3300009704_3;3300009767_19;3300009767_21;3300015214_24;3300017419_11;3300025161_16;3300025471_9;3300025589_5;3300025597_12;3300025597_3;3300025605_7;3300025631_6;3300025631_7;3300025677_15;3300025678_15;3300025682_14;3300025682_43;3300025686_6;3300025689_5;3300025691_14;3300025691_2;3300025691_27;3300025730_16;3300025737_18;3300025762_5;3300025855_3;330002587…	179	100
Pilus system	Twitching motility proteins	pilU; twitching motility protein PilU	K02670	3300025677_15;GCA_020216745.1;GCA_022571035.1;	3	1.68

## Sheet: Sheet4
Percent of genomes containing the corresponding KEGG orthology (KO)
KEGG orthology (KO)	Enzymes	KEGG module	KEGG pathway	Assembly no. of those genomes containing the correspongding enzymes	Number of genomes containing the correspongding enzymes	Percent of genomes containing the correspongding enzymes out of the 179 genomes (%)
K00001	E1.1.1.1, adh; alcohol dehydrogenase [EC:1.1.1.1]	-	ko00010;ko00620;ko00071;ko00350;ko00830;ko00625;ko00626;ko00980;ko00982;	3300025691_14;3300025855_3;3300025882_3;GCA_002746185.1;	4	2.23
K00003	hom; homoserine dehydrogenase [EC:1.1.1.3]	M00017;M00018;	ko00260;ko00270;ko00300;	2808606997;3300009704_3;3300009767_19;3300009767_21;3300015214_24;3300017419_11;3300025161_16;3300025589_5;3300025597_12;3300025597_3;3300025605_7;3300025631_6;3300025631_7;3300025677_15;3300025678_15;3300025682_14;3300025682_43;3300025686_6;3300025689_5;3300025691_14;3300025691_2;3300025730_16;3300025737_18;3300025855_3;3300025871_1;3300025882_3;3300026195_3;3300026250_5;3300026252_3;3300026290_…	148	82.68
K00004	BDH, butB; (R,R)-butanediol dehydrogenase / meso-butanediol dehydrogenase / diacetyl reductase [EC:1.1.1.4 1.1.1.- 1.1.1.303]	-	ko00650;	GCA_013349485.1;	1	0.56
K00005	gldA; glycerol dehydrogenase [EC:1.1.1.6]	-	ko00640;ko00561;	3300025871_1;GCA_007130675.1;GCA_018056705.1;GCA_020847495.1;GCA_020849535.1;GCA_022710255.1;GCA_029565395.1;GCA_903922535.1;	8	4.47
K00008	SORD, gutB; L-iditol 2-dehydrogenase [EC:1.1.1.14]	M00014;	ko00040;ko00051;	3300005298_6;3300009503_87;3300009704_3;3300009767_19;3300009767_21;3300015214_24;3300017419_11;3300025161_16;3300025471_9;3300025589_5;3300025597_12;3300025597_3;3300025605_7;3300025631_6;3300025631_7;3300025677_15;3300025678_15;3300025682_14;3300025682_43;3300025686_6;3300025689_5;3300025691_14;3300025691_2;3300025730_16;3300025762_5;3300025855_3;3300025871_1;3300025882_3;3300026194_3;330002619…	145	81.01
K00009	mtlD; mannitol-1-phosphate 5-dehydrogenase [EC:1.1.1.17]	-	ko00051;	3300009704_3;3300009767_19;3300009767_21;3300015214_24;3300025161_16;3300025589_5;3300025597_12;3300025597_3;3300025605_7;3300025631_6;3300025631_7;3300025677_15;3300025678_15;3300025682_14;3300025686_6;3300025689_5;3300025691_14;3300025691_2;3300025730_16;3300025737_18;3300025762_5;3300025855_3;3300025871_1;3300025882_3;3300026194_3;3300026195_3;3300026250_5;3300026252_3;3300026290_4;3300028561_…	130	72.63
K00010	iolG; myo-inositol 2-dehydrogenase / D-chiro-inositol 1-dehydrogenase [EC:1.1.1.18 1.1.1.369]	-	ko00562;ko00521;	2808606997;3300005298_6;3300009503_87;3300009704_3;3300009767_19;3300015214_24;3300017419_11;3300025161_16;3300025471_9;3300025589_5;3300025597_12;3300025597_3;3300025605_7;3300025631_6;3300025631_7;3300025677_15;3300025678_15;3300025682_14;3300025686_6;3300025689_5;3300025691_14;3300025691_2;3300025691_27;3300025730_16;3300025737_18;3300025762_5;3300025855_3;3300025871_1;3300025882_3;3300026194_…	154	86.03
K00012	UGDH, ugd; UDPglucose 6-dehydrogenase [EC:1.1.1.22]	M00014;M00129;	ko00040;ko00053;ko00520;ko00541;	2808606997;3300009704_3;3300009767_19;3300009767_21;3300015214_24;3300017419_11;3300025161_16;3300025471_9;3300025589_5;3300025597_12;3300025597_3;3300025605_7;3300025631_6;3300025631_7;3300025677_15;3300025678_15;3300025682_14;3300025682_43;3300025686_6;3300025689_5;3300025691_14;3300025691_2;3300025691_27;3300025730_16;3300025737_18;3300025762_5;3300025855_3;3300025871_1;3300025882_3;3300026194…	158	88.27
K00013	hisD; histidinol dehydrogenase [EC:1.1.1.23]	M00026;	ko00340;	2808606997;3300009503_87;3300009704_3;3300009767_19;3300009767_21;3300015214_24;3300017419_11;3300025161_16;3300025471_9;3300025589_5;3300025597_12;3300025605_7;3300025631_7;3300025677_15;3300025682_14;3300025682_43;3300025686_6;3300025689_5;3300025691_14;3300025691_2;3300025737_18;3300025762_5;3300025855_3;3300025882_3;3300026194_3;3300026195_3;3300026250_5;3300026252_3;3300026290_4;3300028561_2…	150	83.8
K00014	aroE; shikimate dehydrogenase [EC:1.1.1.25]	M00022;	ko00400;ko00999;	2808606997;3300005298_6;3300009704_3;3300009767_21;3300015214_24;3300017419_11;3300025161_16;3300025471_9;3300025589_5;3300025597_12;3300025597_3;3300025605_7;3300025631_6;3300025631_7;3300025682_14;3300025682_43;3300025686_6;3300025689_5;3300025691_14;3300025691_2;3300025691_27;3300025762_5;3300025855_3;3300025871_1;3300025882_3;3300026194_3;3300026195_3;3300026250_5;3300026252_3;3300026290_4;33…	149	83.24
K00015	gyaR, GOR1; glyoxylate reductase [EC:1.1.1.26]	-	ko00630;	3300005298_6;3300009503_87;3300009704_3;3300009767_19;3300015214_24;3300017419_11;3300025161_16;3300025471_9;3300025589_5;3300025597_3;3300025605_7;3300025631_6;3300025631_7;3300025677_15;3300025682_14;3300025686_6;3300025689_5;3300025691_14;3300025691_2;3300025730_16;3300025737_18;3300025855_3;3300025871_1;3300025882_3;3300028561_22;3300028564_19;3300028567_23;3300028568_25;3300028570_25;3300028…	125	69.83
K00016	LDH, ldh; L-lactate dehydrogenase [EC:1.1.1.27]	-	ko00010;ko00620;ko00640;ko00270;ko04066;ko04922;ko05230;BR:ko04147;	3300009767_19;3300025589_5;3300025605_7;3300025677_15;3300025682_14;3300025682_43;3300025737_18;3300025762_5;3300025855_3;3300025882_3;3300026194_3;3300026250_5;3300026252_3;3300026290_4;3300028561_22;3300028564_19;3300028567_23;3300028568_25;3300028570_25;3300028576_24;3300028593_26;GCA_002070275.1;GCA_002348185.1;GCA_002422525.1;GCA_003557825.1;GCA_003565405.1;GCA_012522755.1;GCA_012719295.1;GC…	45	25.14
K00018	hprA; glycerate dehydrogenase [EC:1.1.1.29]	M00346;	ko00630;ko00680;ko00260;	3300025762_5;3300026194_3;3300026195_3;3300026250_5;3300026252_3;3300026290_4;GCA_002348185.1;GCA_007130675.1;GCA_012719295.1;GCA_017997415.1;GCA_022563875.1;GCA_022710145.1;GCA_023622325.1;GCA_027083395.1;GCA_029262135.1;GCA_029553625.1;GCA_029569375.1;GCA_029937645.1;GCA_029973675.1;GCA_947486375.1;	20	11.17
K00019	BDH1, bdhA; 3-hydroxybutyrate dehydrogenase [EC:1.1.1.30]	-	ko00650;	GCA_011048865.1;GCA_903877755.1;GCA_903932505.1;	3	1.68
K00020	HIBADH, mmsB; 3-hydroxyisobutyrate dehydrogenase [EC:1.1.1.31]	-	ko00280;	3300026194_3;3300026195_3;3300026252_3;GCA_024278275.1;GCA_027083395.1;	5	2.79
K00021	HMGCR; hydroxymethylglutaryl-CoA reductase (NADPH) [EC:1.1.1.34]	M00095;M00849;	ko00900;ko04152;ko04976;	GCA_016125095.1;GCA_016182605.1;GCA_021647925.1;GCA_023249335.1;GCA_024280935.1;GCA_903822375.1;GCA_903888945.1;GCA_903893795.1;GCA_903922095.1;	9	5.03
K00022	HADH; 3-hydroxyacyl-CoA dehydrogenase [EC:1.1.1.35]	M00032;M00085;M00087;	ko00650;ko00062;ko00071;ko00280;ko00310;ko00380;ko00907;ko00930;	3300009767_21;GCA_022706165.1;GCA_029553715.1;GCA_029974275.1;	4	2.23
K00024	mdh; malate dehydrogenase [EC:1.1.1.37]	M00009;M00011;M00012;M00168;M00173;M00346;M00374;M00620;M00740;	ko00020;ko00620;ko00630;ko00710;ko00720;ko00680;ko00270;	3300005298_6;3300009704_3;3300009767_19;3300009767_21;3300017419_11;3300025161_16;3300025471_9;3300025589_5;3300025597_3;3300025605_7;3300025631_6;3300025631_7;3300025677_15;3300025678_15;3300025682_14;3300025682_43;3300025686_6;3300025689_5;3300025691_14;3300025691_2;3300025691_27;3300025730_16;3300025737_18;3300025762_5;3300025855_3;3300025871_1;3300025882_3;3300026194_3;3300026195_3;3300026250…	143	79.89
K00025	MDH1; malate dehydrogenase [EC:1.1.1.37]	M00009;M00011;M00012;M00168;M00171;	ko00020;ko00620;ko00630;ko00710;ko00270;ko04964;	GCA_020846215.1;	1	0.56
K00026	MDH2; malate dehydrogenase [EC:1.1.1.37]	M00009;M00011;M00012;M00168;M00171;	ko00020;ko00620;ko00630;ko00710;ko00270;	GCA_029556545.1;	1	0.56
K00027	ME2, sfcA, maeA; malate dehydrogenase (oxaloacetate-decarboxylating) [EC:1.1.1.38]	-	ko00620;ko02020;	3300025471_9;GCA_002746185.1;GCA_013359265.1;GCA_016791475.1;GCA_026387845.1;OceanDNA-b17549;ERZ4429644;ERZ4501141;	8	4.47
K00029	E1.1.1.40, maeB; malate dehydrogenase (oxaloacetate-decarboxylating)(NADP+) [EC:1.1.1.40]	M00169;M00172;	ko00620;ko00710;ko03320;	3300009503_87;3300009767_21;3300025589_5;3300025605_7;3300025631_6;3300025682_43;3300025762_5;3300026194_3;3300026195_3;3300026252_3;3300026290_4;GCA_002348185.1;GCA_002422525.1;GCA_007132885.1;GCA_012719295.1;GCA_013349535.1;GCA_016209895.1;GCA_016215105.1;GCA_016934125.1;GCA_017997415.1;GCA_018005585.1;GCA_019695095.1;GCA_020847495.1;GCA_020849535.1;GCA_022706165.1;GCA_022710145.1;GCA_023377675…	37	20.67
K00030	IDH3; isocitrate dehydrogenase (NAD+) [EC:1.1.1.41]	M00009;M00010;	ko00020;	2808606997;3300009767_21;3300025589_5;3300025605_7;3300025631_6;3300025682_43;3300025762_5;3300026194_3;3300026195_3;3300026250_5;3300026252_3;3300026290_4;GCA_002348185.1;GCA_002422525.1;GCA_002746185.1;GCA_003552485.1;GCA_003557825.1;GCA_007116095.1;GCA_007130675.1;GCA_007132885.1;GCA_007136375.1;GCA_012719295.1;GCA_016182605.1;GCA_016215105.1;GCA_016791475.1;GCA_017997415.1;GCA_019637335.1;GCA…	47	26.26
K00031	IDH1, IDH2, icd; isocitrate dehydrogenase [EC:1.1.1.42]	M00009;M00010;M00173;M00740;	ko00020;ko00720;ko00480;ko04146;ko05230;	2808606997;3300005298_6;3300009704_3;3300009767_19;3300009767_21;3300015214_24;3300017419_11;3300025161_16;3300025471_9;3300025589_5;3300025597_12;3300025597_3;3300025605_7;3300025631_6;3300025631_7;3300025677_15;3300025678_15;3300025682_14;3300025686_6;3300025689_5;3300025691_14;3300025691_2;3300025691_27;3300025730_16;3300025737_18;3300025762_5;3300025855_3;3300025871_1;3300025882_3;3300026194_…	159	88.83
K00033	PGD, gnd, gntZ; 6-phosphogluconate dehydrogenase [EC:1.1.1.44 1.1.1.343]	M00004;M00006;	ko00030;ko00480;	3300005298_6;3300009503_87;3300009704_3;3300009767_19;3300009767_21;3300015214_24;3300017419_11;3300025161_16;3300025471_9;3300025589_5;3300025597_12;3300025597_3;3300025605_7;3300025631_6;3300025631_7;3300025677_15;3300025678_15;3300025686_6;3300025689_5;3300025691_14;3300025691_2;3300025691_27;3300025730_16;3300025737_18;3300025762_5;3300025855_3;3300025871_1;3300025882_3;3300026194_3;330002619…	147	82.12
K00034	gdh; glucose 1-dehydrogenase [EC:1.1.1.47]	-	ko00030;	GCA_013359265.1;GCA_019695095.1;GCA_020848835.1;GCA_026387875.1;OceanDNA-b17548;	5	2.79
K00036	G6PD, zwf; glucose-6-phosphate 1-dehydrogenase [EC:1.1.1.49 1.1.1.363]	M00004;M00006;M00008;	ko00030;ko00480;ko05230;ko05415;BR:ko04147;	3300009704_3;3300009767_19;3300009767_21;3300015214_24;3300017419_11;3300025161_16;3300025471_9;3300025589_5;3300025605_7;3300025631_6;3300025631_7;3300025677_15;3300025682_14;3300025686_6;3300025689_5;3300025691_14;3300025730_16;3300025737_18;3300025762_5;3300025855_3;3300025871_1;3300025882_3;3300026194_3;3300026195_3;3300026250_5;3300026252_3;3300026290_4;3300028561_22;3300028564_19;3300028567…	126	70.39
K00038	E1.1.1.53; 3alpha(or 20beta)-hydroxysteroid dehydrogenase [EC:1.1.1.53]	-	ko00140;	3300028603_25;	1	0.56
K00041	uxaB; tagaturonate reductase [EC:1.1.1.58]	M00631;	ko00040;	GCA_012965445.1;GCA_029553715.1;GCA_029937195.1;GCA_029974275.1;	4	2.23
K00042	garR, glxR; 2-hydroxy-3-oxopropionate reductase [EC:1.1.1.60]	-	ko00630;	GCA_011682535.1;GCA_023622325.1;	2	1.12
K00045	E1.1.1.67, mtlK; mannitol 2-dehydrogenase [EC:1.1.1.67]	-	ko00051;	OceanDNA-b17549;ERZ4501141;	2	1.12
K00048	fucO; lactaldehyde reductase [EC:1.1.1.77]	-	ko00630;ko00640;	GCA_007133815.1;	1	0.56
K00049	GRHPR; glyoxylate/hydroxypyruvate reductase [EC:1.1.1.79 1.1.1.81]	-	ko00620;ko00630;ko00260;	GCA_903902895.1;	1	0.56
K00052	leuB, IMDH; 3-isopropylmalate dehydrogenase [EC:1.1.1.85]	M00432;M00535;	ko00660;ko00290;	2808606997;3300005298_6;3300009503_87;3300009704_3;3300009767_19;3300009767_21;3300015214_24;3300017419_11;3300025161_16;3300025471_9;3300025589_5;3300025597_12;3300025597_3;3300025605_7;3300025631_6;3300025631_7;3300025677_15;3300025678_15;3300025682_14;3300025682_43;3300025686_6;3300025689_5;3300025691_14;3300025691_2;3300025691_27;3300025730_16;3300025737_18;3300025762_5;3300025855_3;330002587…	157	87.71
K00053	ilvC; ketol-acid reductoisomerase [EC:1.1.1.86]	M00019;M00570;	ko00290;ko00770;	3300009704_3;3300009767_21;3300015214_24;3300017419_11;3300025161_16;3300025471_9;3300025589_5;3300025597_12;3300025605_7;3300025631_6;3300025631_7;3300025677_15;3300025678_15;3300025682_14;3300025682_43;3300025686_6;3300025689_5;3300025691_14;3300025691_2;3300025691_27;3300025730_16;3300025737_18;3300025762_5;3300025855_3;3300025871_1;3300025882_3;3300026194_3;3300026195_3;3300026250_5;330002625…	157	87.71
K00057	gpsA; glycerol-3-phosphate dehydrogenase (NAD(P)+) [EC:1.1.1.94]	-	ko00564;	3300009704_3;3300009767_19;3300025161_16;3300025589_5;3300025597_12;3300025597_3;3300025605_7;3300025631_6;3300025677_15;3300025682_14;3300025689_5;3300025691_2;3300025691_27;3300025737_18;3300025762_5;3300025855_3;3300025882_3;3300026194_3;3300026195_3;3300026250_5;3300026252_3;3300028561_22;3300028564_19;3300028567_23;3300028568_25;3300028570_25;3300028576_24;3300028593_26;3300029311_3;33000294…	126	70.39
K00058	serA, PHGDH; D-3-phosphoglycerate dehydrogenase / 2-oxoglutarate reductase [EC:1.1.1.95 1.1.1.399]	M00020;	ko00680;ko00260;ko00270;BR:ko04147;	2808606997;3300005298_6;3300009503_87;3300009704_3;3300009767_19;3300015214_24;3300017419_11;3300025161_16;3300025589_5;3300025597_12;3300025597_3;3300025605_7;3300025631_6;3300025677_15;3300025678_15;3300025682_14;3300025682_43;3300025686_6;3300025689_5;3300025691_14;3300025691_2;3300025730_16;3300025737_18;3300025762_5;3300025855_3;3300025871_1;3300025882_3;3300026194_3;3300026195_3;3300026250_…	161	89.94
K00059	fabG, OAR1; 3-oxoacyl-[acyl-carrier protein] reductase [EC:1.1.1.100]	M00083;M00572;M00874;	ko00061;ko00780;ko00333;BR:ko01004;	2808606997;3300005298_6;3300009503_87;3300009704_3;3300009767_19;3300009767_21;3300015214_24;3300017419_11;3300025161_16;3300025471_9;3300025589_5;3300025597_12;3300025597_3;3300025605_7;3300025631_6;3300025631_7;3300025677_15;3300025678_15;3300025682_14;3300025682_43;3300025686_6;3300025689_5;3300025691_14;3300025691_2;3300025691_27;3300025730_16;3300025737_18;3300025762_5;3300025855_3;330002587…	174	97.21
K00060	tdh; threonine 3-dehydrogenase [EC:1.1.1.103]	-	ko00260;	GCA_011048865.1;RIS_MAG_133;	2	1.12
K00064	E1.1.1.122; D-threo-aldose 1-dehydrogenase [EC:1.1.1.122]	-	ko00051;ko00053;	GCA_029937645.1;RIS_MAG_133;	2	1.12
K00065	kduD; 2-dehydro-3-deoxy-D-gluconate 5-dehydrogenase [EC:1.1.1.127]	-	ko00040;	GCA_003552485.1;GCA_013349535.1;GCA_020846215.1;GCA_026387875.1;GCA_029262095.1;	5	2.79
K00066	algD; GDP-mannose 6-dehydrogenase [EC:1.1.1.132]	-	ko00051;ko00520;ko02020;	GCA_011338105.1;GCA_012515115.1;GCA_019455225.1;GCA_020845535.1;GCA_023377675.1;GCA_023384315.1;	6	3.35
K00067	rfbD, rmlD; dTDP-4-dehydrorhamnose reductase [EC:1.1.1.133]	M00793;	ko00541;ko00523;ko00521;	3300005298_6;3300009503_87;3300009704_3;3300009767_19;3300015214_24;3300017419_11;3300025161_16;3300025471_9;3300025589_5;3300025597_12;3300025597_3;3300025605_7;3300025631_6;3300025631_7;3300025677_15;3300025682_14;3300025682_43;3300025686_6;3300025689_5;3300025691_14;3300025691_2;3300025691_27;3300025730_16;3300025737_18;3300025762_5;3300025855_3;3300025871_1;3300025882_3;3300026194_3;330002619…	157	87.71
K00068	srlD; sorbitol-6-phosphate 2-dehydrogenase [EC:1.1.1.140]	-	ko00051;	3300005298_6;3300009503_87;3300009704_3;3300009767_19;3300009767_21;3300015214_24;3300017419_11;3300025161_16;3300025471_9;3300025589_5;3300025597_3;3300025605_7;3300025631_6;3300025631_7;3300025677_15;3300025682_43;3300025686_6;3300025689_5;3300025691_14;3300025691_2;3300025691_27;3300025730_16;3300025737_18;3300025762_5;3300025855_3;3300025871_1;3300025882_3;3300026194_3;3300026195_3;3300026250…	130	72.63
K00073	allD; ureidoglycolate dehydrogenase (NAD+) [EC:1.1.1.350]	-	ko00230;	3300025762_5;3300025855_3;3300025871_1;3300025882_3;3300026194_3;3300026195_3;3300026250_5;3300026252_3;3300026290_4;3300029311_3;3300029440_2;3300029942_3;GCA_002348185.1;GCA_012719295.1;GCA_016934125.1;GCA_017997415.1;GCA_018005585.1;GCA_019695095.1;GCA_022710145.1;GCA_023622325.1;GCA_026387875.1;GCA_029565395.1;GCA_029569375.1;GCA_029973675.1;GCA_903922535.1;GCA_903925285.1;	26	14.53
K00074	paaH, hbd, fadB, mmgB; 3-hydroxybutyryl-CoA dehydrogenase [EC:1.1.1.157]	M00878;	ko00650;ko00360;ko00362;	3300025871_1;GCA_002422525.1;GCA_013359265.1;GCA_016125095.1;GCA_016209895.1;GCA_016215105.1;GCA_016867435.1;GCA_019637335.1;GCA_019695095.1;GCA_020846215.1;GCA_020847495.1;GCA_020848835.1;GCA_020849535.1;GCA_021647925.1;GCA_023377675.1;GCA_023384315.1;GCA_024280935.1;GCA_029564355.1;GCA_029973675.1;OceanDNA-b17548;OceanDNA-b17549;ERZ4429644;ERZ4501141;	23	12.85
K00075	murB; UDP-N-acetylmuramate dehydrogenase [EC:1.3.1.98]	-	ko00520;ko00550;BR:ko01011;	2808606997;3300005298_6;3300009503_87;3300009704_3;3300009767_21;3300015214_24;3300025161_16;3300025471_9;3300025589_5;3300025597_12;3300025597_3;3300025605_7;3300025631_6;3300025631_7;3300025677_15;3300025682_14;3300025682_43;3300025686_6;3300025689_5;3300025691_14;3300025691_2;3300025730_16;3300025737_18;3300025762_5;3300025855_3;3300025871_1;3300025882_3;3300026194_3;3300026195_3;3300026250_5;…	149	83.24
K00077	panE, apbA; 2-dehydropantoate 2-reductase [EC:1.1.1.169]	M00913;M00914;	ko00770;	2808606997;3300005298_6;3300009503_87;3300009704_3;3300009767_19;3300009767_21;3300015214_24;3300017419_11;3300025161_16;3300025471_9;3300025589_5;3300025597_12;3300025597_3;3300025605_7;3300025631_6;3300025631_7;3300025677_15;3300025678_15;3300025682_14;3300025682_43;3300025686_6;3300025689_5;3300025691_14;3300025691_2;3300025691_27;3300025730_16;3300025737_18;3300025762_5;3300025855_3;330002587…	167	93.3
K00088	IMPDH, guaB; IMP dehydrogenase [EC:1.1.1.205]	M00050;	ko00230;ko00983;BR:ko04147;	3300005298_6;3300009503_87;3300009704_3;3300009767_19;3300009767_21;3300015214_24;3300017419_11;3300025161_16;3300025471_9;3300025589_5;3300025597_3;3300025605_7;3300025631_6;3300025631_7;3300025677_15;3300025682_14;3300025682_43;3300025686_6;3300025689_5;3300025691_14;3300025691_2;3300025691_27;3300025730_16;3300025737_18;3300025762_5;3300025855_3;3300025871_1;3300025882_3;3300026194_3;330002619…	147	82.12
K00096	araM, egsA; glycerol-1-phosphate dehydrogenase [NAD(P)+] [EC:1.1.1.261]	-	ko00564;	2808606997;3300009704_3;3300009767_21;3300017419_11;3300025161_16;3300025471_9;3300025589_5;3300025597_3;3300025605_7;3300025631_6;3300025631_7;3300025678_15;3300025682_43;3300025686_6;3300025689_5;3300025691_14;3300025691_2;3300025762_5;3300025855_3;3300025871_1;3300025882_3;3300026194_3;3300026195_3;3300026250_5;3300026252_3;3300026290_4;3300029311_3;3300029440_2;3300029942_3;GCA_002348185.1;GC…	120	67.04
K00097	pdxA; 4-hydroxythreonine-4-phosphate dehydrogenase [EC:1.1.1.262]	M00124;	ko00750;	3300025589_5;3300025605_7;3300025631_6;GCA_007125655.1;GCA_007133815.1;GCA_023622325.1;GCA_027083395.1;GCA_029552745.1;ERZ4429644;	9	5.03
K00099	dxr; 1-deoxy-D-xylulose-5-phosphate reductoisomerase [EC:1.1.1.267]	M00096;	ko00900;	2808606997;3300005298_6;3300009704_3;3300009767_19;3300015214_24;3300017419_11;3300025161_16;3300025589_5;3300025597_12;3300025597_3;3300025605_7;3300025631_6;3300025631_7;3300025677_15;3300025678_15;3300025682_14;3300025686_6;3300025689_5;3300025691_2;3300025691_27;3300025730_16;3300025737_18;3300025762_5;3300025855_3;3300025871_1;3300025882_3;3300026194_3;3300026195_3;3300026250_5;3300026252_3;…	159	88.83
K00101	lldD; L-lactate dehydrogenase (cytochrome) [EC:1.1.2.3]	-	ko00620;	GCA_009885415.1;	1	0.56
K00102	LDHD, dld; D-lactate dehydrogenase (cytochrome) [EC:1.1.2.4]	-	ko00620;	GCA_002746185.1;GCA_003557825.1;GCA_024278885.1;	3	1.68
K00104	glcD; glycolate dehydrogenase FAD-linked subunit [EC:1.1.99.14]	-	ko00630;	GCA_029262135.1;GCA_029567635.1;	2	1.12
K00111	glpA, glpD; glycerol-3-phosphate dehydrogenase [EC:1.1.5.3]	-	ko00564;	2808606997;3300005298_6;3300009503_87;3300009704_3;3300009767_19;3300015214_24;3300017419_11;3300025161_16;3300025471_9;3300025597_12;3300025597_3;3300025631_7;3300025677_15;3300025678_15;3300025682_14;3300025686_6;3300025689_5;3300025691_14;3300025691_2;3300025691_27;3300025730_16;3300025855_3;3300025871_1;3300025882_3;3300028561_22;3300028564_19;3300028567_23;3300028568_25;3300028570_25;3300028…	120	67.04
K00113	glpC; glycerol-3-phosphate dehydrogenase subunit C	-	ko00564;	GCA_011338105.1;GCA_020845535.1;GCA_027083395.1;	3	1.68
K00114	exaA; alcohol dehydrogenase (cytochrome c) [EC:1.1.2.8]	-	ko00010;ko00620;ko00625;	GCA_002746185.1;GCA_009885415.1;GCA_012965445.1;GCA_016182605.1;GCA_022563875.1;GCA_022564355.1;GCA_022571035.1;GCA_022571075.1;GCA_024278885.1;GCA_029262135.1;GCA_029937195.1;GCA_029937645.1;GCA_030123645.1;GCA_947486375.1;	14	7.82
K00116	mqo; malate dehydrogenase (quinone) [EC:1.1.5.4]	M00009;M00011;	ko00020;ko00620;	GCA_027083395.1;	1	0.56
K00117	gcd; quinoprotein glucose dehydrogenase [EC:1.1.5.2]	-	ko00030;	2808606997;GCA_002746185.1;GCA_009885415.1;GCA_012965445.1;GCA_013359265.1;GCA_016125095.1;GCA_016182605.1;GCA_016182645.1;GCA_016192355.1;GCA_016791475.1;GCA_016867435.1;GCA_019637335.1;GCA_020846215.1;GCA_020847495.1;GCA_020848835.1;GCA_020849535.1;GCA_021647925.1;GCA_022563875.1;GCA_022564355.1;GCA_022566955.1;GCA_022571035.1;GCA_022571075.1;GCA_023249335.1;GCA_023384315.1;GCA_024278885.1;GCA_…	40	22.35
K00121	frmA, ADH5, adhC; S-(hydroxymethyl)glutathione dehydrogenase / alcohol dehydrogenase [EC:1.1.1.284 1.1.1.1]	-	ko00010;ko00620;ko00680;ko00071;ko00350;ko00830;ko00625;ko00626;ko00980;ko00982;ko04936;	GCA_002070785.1;GCA_020845535.1;GCA_023249335.1;GCA_024278885.1;GCA_029937645.1;GCA_030123645.1;	6	3.35
K00123	fdoG, fdhF, fdwA; formate dehydrogenase major subunit [EC:1.17.1.9]	-	ko00630;ko00680;	3300005298_6;3300009704_3;3300025161_16;3300025597_3;3300025686_6;3300025689_5;3300025691_2;GCA_002070785.1;GCA_007130675.1;GCA_009885415.1;GCA_011328705.1;GCA_011370785.1;GCA_024280935.1;GCA_029262135.1;GCA_029555585.1;GCA_029564355.1;GCA_029567635.1;GCA_903902895.1;RIS_MAG_133;	19	10.61
K00124	fdoH, fdsB; formate dehydrogenase iron-sulfur subunit	-	ko00630;ko00680;	3300009704_3;3300025161_16;3300025597_3;3300025686_6;3300025689_5;3300025691_2;3300029311_3;3300029440_2;3300029942_3;GCA_011328705.1;GCA_012515115.1;GCA_016182605.1;GCA_018005585.1;GCA_019455225.1;GCA_019695095.1;GCA_020846215.1;GCA_020847495.1;GCA_020848835.1;GCA_020849535.1;GCA_021647925.1;GCA_023249335.1;GCA_024278275.1;GCA_026387875.1;GCA_029555585.1;GCA_029556545.1;GCA_029564355.1;GCA_02956…	37	20.67
K00125	fdhB; formate dehydrogenase (coenzyme F420) beta subunit [EC:1.17.98.3 1.8.98.6]	M00356;M00357;M00563;M00567;	ko00680;	3300009704_3;3300025161_16;3300025597_3;3300025686_6;3300025689_5;3300025691_2;3300025762_5;3300025855_3;3300025882_3;3300029311_3;3300029440_2;3300029942_3;GCA_007130975.1;GCA_011328705.1;GCA_011682535.1;GCA_016182645.1;GCA_026387845.1;GCA_029555585.1;GCA_029567635.1;GCA_029973675.1;GCA_903822375.1;GCA_903877755.1;GCA_903888945.1;GCA_903893795.1;GCA_903902895.1;GCA_903922535.1;GCA_903925285.1;GC…	28	15.64
K00127	fdoI, fdsG; formate dehydrogenase subunit gamma	-	ko00630;ko00680;	3300009704_3;3300025161_16;3300025597_3;3300025631_7;3300025686_6;3300025689_5;3300025691_2;3300025855_3;3300025882_3;GCA_011048865.1;GCA_011328705.1;GCA_011682535.1;GCA_013349535.1;GCA_016934125.1;GCA_023249335.1;GCA_026387845.1;GCA_029555585.1;GCA_029556545.1;GCA_903925285.1;	19	10.61
K00128	ALDH; aldehyde dehydrogenase (NAD+) [EC:1.2.1.3]	M00135;M00913;	ko00010;ko00053;ko00620;ko00071;ko00561;ko00280;ko00310;ko00330;ko00340;ko00380;ko00410;ko00770;ko00981;ko00903;ko00625;ko04936;	3300025631_7;GCA_003552485.1;GCA_003552765.1;GCA_007116095.1;GCA_007132885.1;GCA_012730045.1;GCA_012965445.1;GCA_016934125.1;GCA_022703075.1;GCA_024278885.1;GCA_029262095.1;GCA_029262135.1;GCA_029554925.1;GCA_029564395.1;GCA_029937195.1;GCA_029974675.1;GCA_903902895.1;GCA_903932505.1;GCA_947486375.1;OceanDNA-b17550;RIS_MAG_133;	21	11.73
K00130	betB, gbsA; betaine-aldehyde dehydrogenase [EC:1.2.1.8]	M00555;	ko00260;	GCA_020845535.1;GCA_024278885.1;GCA_029937195.1;	3	1.68
K00131	gapN; glyceraldehyde-3-phosphate dehydrogenase (NADP+) [EC:1.2.1.9]	M00308;M00633;	ko00010;ko00030;	GCA_019637335.1;	1	0.56
K00133	asd; aspartate-semialdehyde dehydrogenase [EC:1.2.1.11]	M00016;M00017;M00018;M00033;M00525;M00526;M00527;	ko00260;ko00270;ko00300;ko00261;	2808606997;3300009503_87;3300009704_3;3300009767_21;3300015214_24;3300017419_11;3300025161_16;3300025471_9;3300025589_5;3300025597_12;3300025597_3;3300025605_7;3300025631_6;3300025631_7;3300025677_15;3300025678_15;3300025682_14;3300025686_6;3300025689_5;3300025691_14;3300025691_2;3300025762_5;3300025855_3;3300025871_1;3300025882_3;3300026194_3;3300026195_3;3300026250_5;3300026252_3;3300026290_4;3…	149	83.24
K00134	GAPDH, gapA; glyceraldehyde 3-phosphate dehydrogenase (phosphorylating) [EC:1.2.1.12]	M00001;M00002;M00003;M00165;M00166;M00308;M00552;	ko00010;ko00710;ko04066;ko05130;ko05132;ko05010;ko05415;BR:ko04131;BR:ko04147;	3300005298_6;3300009503_87;3300009704_3;3300009767_19;3300009767_21;3300015214_24;3300017419_11;3300025161_16;3300025471_9;3300025589_5;3300025597_3;3300025605_7;3300025631_6;3300025631_7;3300025677_15;3300025678_15;3300025682_14;3300025686_6;3300025689_5;3300025691_14;3300025691_2;3300025730_16;3300025737_18;3300025762_5;3300025855_3;3300025871_1;3300025882_3;3300026194_3;3300026195_3;3300026250…	147	82.12
K00135	gabD; succinate-semialdehyde dehydrogenase / glutarate-semialdehyde dehydrogenase [EC:1.2.1.16 1.2.1.79 1.2.1.20]	M00027;M00956;M00957;	ko00650;ko00250;ko00310;ko00350;ko00760;	2808606997;3300009704_3;3300025161_16;3300025597_3;3300025686_6;3300025689_5;3300025691_2;3300025730_16;3300025855_3;3300025871_1;3300025882_3;GCA_002070785.1;GCA_007136375.1;GCA_011048865.1;GCA_011328705.1;GCA_012515115.1;GCA_012522755.1;GCA_016125095.1;GCA_016192355.1;GCA_018005585.1;GCA_019455225.1;GCA_020845535.1;GCA_022706235.1;GCA_022710255.1;GCA_024280935.1;GCA_029262095.1;GCA_029555585.1;…	36	20.11
K00138	aldB; aldehyde dehydrogenase [EC:1.2.1.-]	-	ko00010;ko00620;	GCA_029569375.1;	1	0.56
K00140	mmsA, iolA, ALDH6A1; malonate-semialdehyde dehydrogenase (acetylating) / methylmalonate-semialdehyde dehydrogenase [EC:1.2.1.18 1.2.1.27]	M00013;	ko00640;ko00562;ko00280;ko00410;	3300009704_3;3300025161_16;3300025597_3;3300025686_6;3300025689_5;3300025691_2;3300025730_16;3300025855_3;3300025871_1;3300025882_3;3300029311_3;3300029440_2;3300029942_3;GCA_002070785.1;GCA_007122625.1;GCA_007124105.1;GCA_011048865.1;GCA_011328705.1;GCA_011682535.1;GCA_012515115.1;GCA_012730045.1;GCA_012730105.1;GCA_016934125.1;GCA_018005585.1;GCA_019455225.1;GCA_019695095.1;GCA_020845535.1;GCA_…	47	26.26
K00146	feaB, tynC; phenylacetaldehyde dehydrogenase [EC:1.2.1.39]	-	ko00350;ko00360;ko00643;	GCA_009885415.1;GCA_013359265.1;GCA_016125095.1;GCA_016182605.1;GCA_016182645.1;GCA_020846215.1;GCA_020848835.1;GCA_021647925.1;GCA_022566955.1;GCA_023377675.1;GCA_024278885.1;GCA_024280935.1;GCA_029262095.1;GCA_029937195.1;GCA_029937645.1;GCA_947486375.1;OceanDNA-b17549;OceanDNA-b17550;ERZ4501141;	19	10.61
K00147	proA; glutamate-5-semialdehyde dehydrogenase [EC:1.2.1.41]	M00015;	ko00330;ko00332;	2808606997;3300009704_3;3300009767_19;3300015214_24;3300017419_11;3300025161_16;3300025471_9;3300025589_5;3300025597_12;3300025597_3;3300025605_7;3300025631_6;3300025631_7;3300025677_15;3300025678_15;3300025682_14;3300025682_43;3300025686_6;3300025689_5;3300025691_2;3300025691_27;3300025730_16;3300025737_18;3300025762_5;3300025855_3;3300025871_1;3300025882_3;3300026194_3;3300026195_3;3300026250_5…	157	87.71
K00148	fdhA; glutathione-independent formaldehyde dehydrogenase [EC:1.2.1.46]	-	ko00680;ko00625;	GCA_013359265.1;GCA_016182605.1;GCA_016182645.1;GCA_016192355.1;GCA_016209895.1;GCA_016215105.1;GCA_016791475.1;GCA_016867435.1;GCA_019637335.1;GCA_020846215.1;GCA_020848835.1;GCA_021647925.1;GCA_023384315.1;GCA_024280935.1;GCA_029262095.1;GCA_029937645.1;OceanDNA-b17548;OceanDNA-b17549;ERZ4501141;	19	10.61
K00149	ALDH9A1; aldehyde dehydrogenase family 9 member A1 [EC:1.2.1.47 1.2.1.3]	M00135;	ko00010;ko00053;ko00620;ko00071;ko00561;ko00280;ko00310;ko00330;ko00340;ko00380;ko00410;ko04936;	GCA_013359265.1;	1	0.56
K00150	gap2, gapB; glyceraldehyde-3-phosphate dehydrogenase (NAD(P)+) (phosphorylating) [EC:1.2.1.59]	M00001;M00002;M00003;M00165;M00166;	ko00010;ko00710;	3300005298_6;	1	0.56
K00156	poxB; pyruvate dehydrogenase (quinone) [EC:1.2.5.1]	-	ko00620;	GCA_009885415.1;GCA_026387845.1;	2	1.12
K00158	spxB, poxL; pyruvate oxidase [EC:1.2.3.3]	-	ko00620;	GCA_029262095.1;	1	0.56
K00161	PDHA, pdhA; pyruvate dehydrogenase E1 component subunit alpha [EC:1.2.4.1]	M00307;	ko00010;ko00020;ko00620;ko00785;ko04066;ko04922;ko05230;ko05415;	GCA_016182605.1;GCA_020847495.1;GCA_903888945.1;	3	1.68
K00163	aceE; pyruvate dehydrogenase E1 component [EC:1.2.4.1]	M00307;	ko00010;ko00020;ko00620;ko00785;	2808606997;3300009704_3;3300009767_19;3300009767_21;3300015214_24;3300017419_11;3300025161_16;3300025471_9;3300025597_12;3300025597_3;3300025605_7;3300025631_6;3300025677_15;3300025682_14;3300025682_43;3300025686_6;3300025689_5;3300025691_14;3300025691_2;3300025691_27;3300025737_18;3300025762_5;3300025871_1;3300026194_3;3300026195_3;3300026250_5;3300026252_3;3300026290_4;3300028561_22;3300028564_…	145	81.01
K00164	OGDH, sucA; 2-oxoglutarate dehydrogenase E1 component [EC:1.2.4.2]	M00009;M00011;	ko00020;ko00785;	3300009767_21;3300025589_5;3300025605_7;3300025631_6;3300025682_43;3300025762_5;3300026194_3;3300026195_3;3300026250_5;3300026252_3;3300026290_4;GCA_002348185.1;GCA_002422525.1;GCA_002746185.1;GCA_003552485.1;GCA_003557825.1;GCA_007116095.1;GCA_007132885.1;GCA_009885415.1;GCA_012719295.1;GCA_013359265.1;GCA_016209895.1;GCA_016215105.1;GCA_016867435.1;GCA_017997415.1;GCA_019695095.1;GCA_020846215.…	53	29.61
K00166	BCKDHA, bkdA1; 2-oxoisovalerate dehydrogenase E1 component subunit alpha [EC:1.2.4.4]	M00036;	ko00640;ko00280;ko00785;	GCA_011328705.1;	1	0.56
K00167	BCKDHB, bkdA2; 2-oxoisovalerate dehydrogenase E1 component subunit beta [EC:1.2.4.4]	M00036;	ko00640;ko00280;ko00785;	3300025855_3;3300025882_3;	2	1.12
K00169	porA; pyruvate ferredoxin oxidoreductase alpha subunit [EC:1.2.7.1]	M00173;M00307;M00374;M00620;	ko00010;ko00020;ko00620;ko00640;ko00650;ko00720;ko00680;ko00633;	3300009704_3;3300009767_19;3300015214_24;3300017419_11;3300025161_16;3300025471_9;3300025597_3;3300025631_7;3300025677_15;3300025682_14;3300025686_6;3300025689_5;3300025691_14;3300025691_2;3300025730_16;3300025737_18;3300025855_3;3300025871_1;3300025882_3;3300028561_22;3300028564_19;3300028567_23;3300028568_25;3300028570_25;3300028576_24;3300028593_26;3300028603_25;3300029311_3;3300029440_2;33000…	73	40.78
K00170	porB; pyruvate ferredoxin oxidoreductase beta subunit [EC:1.2.7.1]	M00173;M00307;M00374;M00620;	ko00010;ko00020;ko00620;ko00640;ko00650;ko00720;ko00680;ko00633;	3300009704_3;3300009767_19;3300015214_24;3300017419_11;3300025161_16;3300025471_9;3300025597_3;3300025631_7;3300025677_15;3300025682_14;3300025686_6;3300025689_5;3300025691_14;3300025691_2;3300025730_16;3300025737_18;3300025855_3;3300025871_1;3300025882_3;3300028561_22;3300028564_19;3300028567_23;3300028568_25;3300028570_25;3300028576_24;3300028593_26;3300028603_25;3300029311_3;3300029440_2;33000…	75	41.9
K00171	porD; pyruvate ferredoxin oxidoreductase delta subunit [EC:1.2.7.1]	M00173;M00307;M00374;M00620;	ko00010;ko00020;ko00620;ko00640;ko00650;ko00720;ko00680;ko00633;	3300009704_3;3300009767_19;3300015214_24;3300017419_11;3300025161_16;3300025471_9;3300025597_3;3300025631_7;3300025677_15;3300025682_14;3300025686_6;3300025689_5;3300025691_14;3300025691_2;3300025730_16;3300025737_18;3300025855_3;3300025871_1;3300025882_3;3300028561_22;3300028564_19;3300028567_23;3300028568_25;3300028570_25;3300028576_24;3300028593_26;3300028603_25;3300029311_3;3300029440_2;33000…	71	39.66
K00172	porC, porG; pyruvate ferredoxin oxidoreductase gamma subunit [EC:1.2.7.1]	M00173;M00307;M00374;M00620;	ko00010;ko00020;ko00620;ko00640;ko00650;ko00720;ko00680;ko00633;	3300009704_3;3300009767_19;3300015214_24;3300017419_11;3300025161_16;3300025471_9;3300025597_3;3300025631_7;3300025677_15;3300025682_14;3300025686_6;3300025689_5;3300025691_14;3300025691_2;3300025730_16;3300025737_18;3300025855_3;3300025871_1;3300025882_3;3300028561_22;3300028564_19;3300028567_23;3300028568_25;3300028570_25;3300028576_24;3300028593_26;3300028603_25;3300029311_3;3300029440_2;33000…	72	40.22
K00174	korA, oorA, oforA; 2-oxoglutarate/2-oxoacid ferredoxin oxidoreductase subunit alpha [EC:1.2.7.3 1.2.7.11]	M00009;M00011;M00173;M00620;	ko00010;ko00020;ko00620;ko00650;ko00720;	3300009704_3;3300015214_24;3300025161_16;3300025597_3;3300025686_6;3300025689_5;3300025691_2;3300025730_16;3300025855_3;3300025871_1;3300025882_3;3300028603_25;3300029311_3;3300029440_2;3300029942_3;GCA_002746185.1;GCA_003557915.1;GCA_003565405.1;GCA_007118765.1;GCA_007122625.1;GCA_007124105.1;GCA_007125655.1;GCA_007130975.1;GCA_007132885.1;GCA_007133815.1;GCA_009885415.1;GCA_011048865.1;GCA_0113…	83	46.37
K00175	korB, oorB, oforB; 2-oxoglutarate/2-oxoacid ferredoxin oxidoreductase subunit beta [EC:1.2.7.3 1.2.7.11]	M00009;M00011;M00173;M00620;	ko00010;ko00020;ko00620;ko00650;ko00720;	3300009704_3;3300015214_24;3300025161_16;3300025597_3;3300025686_6;3300025689_5;3300025691_2;3300025730_16;3300025855_3;3300025871_1;3300025882_3;3300028603_25;3300029311_3;3300029440_2;3300029942_3;GCA_002070785.1;GCA_002746185.1;GCA_003557915.1;GCA_003565405.1;GCA_007118765.1;GCA_007122625.1;GCA_007124105.1;GCA_007125655.1;GCA_007130975.1;GCA_007132885.1;GCA_007133815.1;GCA_009885415.1;GCA_0110…	80	44.69
K00176	korD, oorD; 2-oxoglutarate ferredoxin oxidoreductase subunit delta [EC:1.2.7.3]	M00620;	ko00020;ko00720;	3300009503_87;3300009704_3;3300015214_24;3300025161_16;3300025597_3;3300025686_6;3300025689_5;3300025691_2;3300025730_16;3300025855_3;3300025871_1;3300025882_3;3300028603_25;3300029311_3;3300029440_2;3300029942_3;GCA_003557915.1;GCA_003565405.1;GCA_007118765.1;GCA_007124105.1;GCA_007125655.1;GCA_007130975.1;GCA_007132885.1;GCA_007133815.1;GCA_011328705.1;GCA_012515115.1;GCA_012523015.1;GCA_012730…	65	36.31
K00177	korC, oorC; 2-oxoglutarate ferredoxin oxidoreductase subunit gamma [EC:1.2.7.3]	M00620;	ko00020;ko00720;	3300009704_3;3300015214_24;3300025161_16;3300025597_3;3300025686_6;3300025689_5;3300025691_2;3300025730_16;3300025855_3;3300025871_1;3300025882_3;3300028603_25;3300029311_3;3300029440_2;3300029942_3;GCA_002070785.1;GCA_003557915.1;GCA_007118765.1;GCA_007122625.1;GCA_007124105.1;GCA_007130975.1;GCA_007132885.1;GCA_007133815.1;GCA_011048865.1;GCA_011328705.1;GCA_011682535.1;GCA_012515115.1;GCA_0125…	67	37.43
K00194	cdhD, acsD; acetyl-CoA decarbonylase/synthase, CODH/ACS complex subunit delta [EC:2.1.1.245]	M00357;M00377;M00422;	ko00720;ko00680;	GCA_011682535.1;GCA_016215105.1;GCA_022706165.1;GCA_026387845.1;GCA_029973675.1;GCA_903877755.1;GCA_903922785.1;GCA_903932505.1;	8	4.47
K00196	cooF; anaerobic carbon-monoxide dehydrogenase iron sulfur subunit	-	ko00720;ko00680;ko00633;	3300025855_3;3300025882_3;GCA_011338105.1;GCA_011682535.1;GCA_012730105.1;GCA_026387845.1;GCA_029567635.1;	7	3.91
K00197	cdhE, acsC; acetyl-CoA decarbonylase/synthase, CODH/ACS complex subunit gamma [EC:2.1.1.245]	M00357;M00377;M00422;	ko00720;ko00680;	3300009767_21;3300025682_43;GCA_007130975.1;GCA_011682535.1;GCA_016209895.1;GCA_016215105.1;GCA_022706165.1;GCA_026387845.1;GCA_029553715.1;GCA_029974275.1;GCA_903877755.1;GCA_903922785.1;GCA_903932505.1;	13	7.26
K00198	cooS, acsA; anaerobic carbon-monoxide dehydrogenase catalytic subunit [EC:1.2.7.4]	M00377;	ko00720;ko00680;ko00633;	3300009767_21;3300025682_43;GCA_003552485.1;GCA_007118235.1;GCA_007126205.1;GCA_007134415.1;GCA_011682535.1;GCA_016209895.1;GCA_016215105.1;GCA_022706165.1;GCA_026387845.1;GCA_029553715.1;GCA_029974275.1;GCA_903877755.1;GCA_903922785.1;GCA_903932505.1;	16	8.94
K00207	DPYD; dihydropyrimidine dehydrogenase (NADP+) [EC:1.3.1.2]	M00046;	ko00240;ko00410;ko00770;ko00983;	GCA_023249335.1;	1	0.56
K00208	fabI; enoyl-[acyl-carrier protein] reductase I [EC:1.3.1.9 1.3.1.10]	M00083;M00572;	ko00061;ko00780;ko00333;BR:ko01004;	3300009767_21;3300025589_5;3300025605_7;3300025682_43;3300025762_5;3300026194_3;3300026195_3;3300026252_3;3300026290_4;GCA_002348185.1;GCA_002422525.1;GCA_002746185.1;GCA_003552485.1;GCA_003557825.1;GCA_003559175.1;GCA_007118235.1;GCA_007126205.1;GCA_007130675.1;GCA_007134415.1;GCA_012719295.1;GCA_013359265.1;GCA_016182645.1;GCA_016192355.1;GCA_016215105.1;GCA_016791475.1;GCA_016867435.1;GCA_0179…	55	30.73
K00215	dapB; 4-hydroxy-tetrahydrodipicolinate reductase [EC:1.17.1.8]	M00016;M00525;M00526;M00527;	ko00300;ko00261;	2808606997;3300005298_6;3300009503_87;3300009704_3;3300009767_19;3300015214_24;3300017419_11;3300025161_16;3300025471_9;3300025589_5;3300025597_12;3300025597_3;3300025605_7;3300025631_6;3300025631_7;3300025678_15;3300025686_6;3300025689_5;3300025691_14;3300025691_2;3300025691_27;3300025762_5;3300025855_3;3300025871_1;3300025882_3;3300026194_3;3300026195_3;3300026252_3;3300026290_4;3300028564_19;3…	146	81.56
K00220	tyrC; cyclohexadieny/prephenate dehydrogenase [EC:1.3.1.43 1.3.1.12]	M00040;	ko00400;ko00401;	GCA_007130975.1;GCA_012730045.1;GCA_022706165.1;GCA_027083395.1;GCA_903837785.1;GCA_903840125.1;GCA_903877755.1;GCA_903917875.1;GCA_903932505.1;	9	5.03
K00226	pyrD; dihydroorotate dehydrogenase (fumarate) [EC:1.3.98.1]	M00051;	ko00240;	3300005298_6;3300009503_87;3300009767_19;3300017419_11;3300025471_9;3300025597_12;3300025631_7;3300025677_15;3300025678_15;3300025682_14;3300025691_14;3300025691_27;3300025730_16;3300025737_18;3300025871_1;3300028561_22;3300028564_19;3300028567_23;3300028568_25;3300028570_25;3300028576_24;3300028593_26;3300028603_25;3300029311_3;3300029440_2;3300029942_3;GCA_000380785.1;GCA_000493945.1;GCA_002070…	74	41.34
K00227	SC5DL, ERG3; Delta7-sterol 5-desaturase [EC:1.14.19.20]	M00101;M00102;M00917;	ko00100;	3300025871_1;GCA_029565395.1;	2	1.12
K00228	CPOX, hemF; coproporphyrinogen III oxidase [EC:1.3.3.3]	M00121;M00868;	ko00860;	GCA_002746185.1;GCA_009885415.1;GCA_012965445.1;GCA_013359265.1;GCA_019695095.1;GCA_020847495.1;GCA_020848835.1;GCA_020849535.1;GCA_022564355.1;GCA_023384315.1;GCA_024278885.1;GCA_029262095.1;GCA_029937195.1;GCA_029937645.1;GCA_030123645.1;GCA_947486375.1;OceanDNA-b17550;	17	9.5
K00230	hemG; menaquinone-dependent protoporphyrinogen oxidase [EC:1.3.5.3]	M00121;	ko00860;	2808606997;GCA_016125095.1;GCA_903822375.1;	3	1.68
K00231	PPOX, hemY; protoporphyrinogen/coproporphyrinogen III oxidase [EC:1.3.3.4 1.3.3.15]	M00121;M00868;M00926;	ko00860;	2808606997;3300009767_19;3300015214_24;3300025677_15;3300025678_15;3300025682_14;3300025691_27;3300025730_16;3300025762_5;3300025871_1;3300026194_3;3300026195_3;3300026250_5;3300026252_3;3300026290_4;3300028561_22;3300028564_19;3300028567_23;3300028568_25;3300028570_25;3300028576_24;3300028593_26;3300028603_25;3300029311_3;3300029440_2;3300029942_3;GCA_002070275.1;GCA_002070785.1;GCA_002348185.1;…	115	64.25
K00233	frdA, fdrA; succinate dehydrogenase flavoprotein subunit [EC:1.3.5.1 7.1.1.12]	-	ko00020;ko00620;ko00650;ko00190;ko00720;	GCA_029567635.1;	1	0.56
K00234	SDHA, SDH1; succinate dehydrogenase (ubiquinone) flavoprotein subunit [EC:1.3.5.1]	M00009;M00011;M00148;	ko00020;ko00190;ko04714;ko05208;ko05010;ko05012;ko05014;ko05016;ko05020;ko05022;ko05415;ko04932;	GCA_007130675.1;	1	0.56
K00235	SDHB, SDH2; succinate dehydrogenase (ubiquinone) iron-sulfur subunit [EC:1.3.5.1]	M00009;M00011;M00148;	ko00020;ko00190;ko04714;ko05208;ko05010;ko05012;ko05014;ko05016;ko05020;ko05022;ko05415;ko04932;	GCA_022563875.1;	1	0.56
K00239	sdhA, frdA; succinate dehydrogenase flavoprotein subunit [EC:1.3.5.1]	M00009;M00011;M00149;M00173;M00374;M00376;	ko00020;ko00650;ko00190;ko00720;ko05134;	3300009704_3;3300009767_21;3300025161_16;3300025597_12;3300025597_3;3300025605_7;3300025631_6;3300025678_15;3300025686_6;3300025689_5;3300025691_2;3300025691_27;3300025762_5;3300026194_3;3300026195_3;3300026250_5;3300026252_3;3300026290_4;GCA_002348185.1;GCA_002422525.1;GCA_002746185.1;GCA_003552485.1;GCA_003557825.1;GCA_003559175.1;GCA_007118235.1;GCA_007132885.1;GCA_007134415.1;GCA_007136375.1;…	95	53.07
K00240	sdhB, frdB; succinate dehydrogenase iron-sulfur subunit [EC:1.3.5.1]	M00009;M00011;M00149;M00173;M00374;M00376;	ko00020;ko00650;ko00190;ko00720;	3300009704_3;3300025161_16;3300025589_5;3300025597_12;3300025597_3;3300025605_7;3300025631_6;3300025678_15;3300025686_6;3300025689_5;3300025691_2;3300025691_27;3300025762_5;3300026194_3;3300026195_3;3300026250_5;3300026252_3;3300026290_4;GCA_002348185.1;GCA_002422525.1;GCA_002746185.1;GCA_003552485.1;GCA_003557825.1;GCA_003559175.1;GCA_007118235.1;GCA_007132885.1;GCA_007134415.1;GCA_007136375.1;G…	95	53.07
K00241	sdhC, frdC; succinate dehydrogenase cytochrome b subunit	M00009;M00011;M00149;M00376;	ko00020;ko00650;ko00190;ko00720;	3300009704_3;3300009767_21;3300025161_16;3300025597_12;3300025597_3;3300025605_7;3300025631_6;3300025678_15;3300025686_6;3300025689_5;3300025691_2;3300025691_27;3300025762_5;3300026194_3;3300026195_3;3300026250_5;3300026252_3;3300026290_4;GCA_002348185.1;GCA_002422525.1;GCA_002746185.1;GCA_003552485.1;GCA_003557825.1;GCA_007116095.1;GCA_007126205.1;GCA_007132885.1;GCA_007134415.1;GCA_007136375.1;…	86	48.04
K00244	frdA; succinate dehydrogenase flavoprotein subunit [EC:1.3.5.1]	M00009;M00011;M00150;M00173;	ko00020;ko00620;ko00650;ko00190;ko00720;ko02020;	GCA_003552485.1;GCA_007118235.1;GCA_007126205.1;GCA_007132885.1;GCA_007134415.1;	5	2.79
K00245	frdB; succinate dehydrogenase iron-sulfur subunit [EC:1.3.5.1]	M00009;M00011;M00150;M00173;	ko00020;ko00620;ko00650;ko00190;ko00720;ko02020;	GCA_003552485.1;GCA_007118235.1;GCA_007126205.1;GCA_007132885.1;GCA_007134415.1;GCA_007136375.1;	6	3.35
K00246	frdC; succinate dehydrogenase subunit C	M00009;M00011;M00150;	ko00020;ko00620;ko00650;ko00190;ko00720;ko02020;	GCA_023249335.1;	1	0.56
K00247	frdD; succinate dehydrogenase subunit D	M00150;	ko00020;ko00620;ko00650;ko00190;ko00720;ko02020;	GCA_023249335.1;	1	0.56
K00248	ACADS, bcd; butyryl-CoA dehydrogenase [EC:1.3.8.1]	M00013;	ko00640;ko00650;ko00071;ko00280;ko00410;	3300009704_3;3300025161_16;3300025597_3;3300025686_6;3300025689_5;3300025691_2;3300025871_1;GCA_011328705.1;GCA_022563875.1;GCA_029262135.1;GCA_029555585.1;GCA_029565395.1;GCA_903840125.1;GCA_903917875.1;GCA_903922535.1;GCA_903925285.1;OceanDNA-b17548;ERZ4429644;	18	10.06
K00249	ACADM, acd; acyl-CoA dehydrogenase [EC:1.3.8.7]	M00036;M00087;	ko00071;ko00280;ko03320;ko04936;	2808606997;3300009704_3;3300025161_16;3300025597_3;3300025686_6;3300025689_5;3300025691_2;3300025730_16;3300025855_3;3300025871_1;3300025882_3;3300029311_3;3300029440_2;3300029942_3;GCA_002070785.1;GCA_002746185.1;GCA_003552485.1;GCA_003557915.1;GCA_007118765.1;GCA_007122625.1;GCA_007124105.1;GCA_007125655.1;GCA_007130975.1;GCA_007132885.1;GCA_007133815.1;GCA_009885415.1;GCA_011046175.1;GCA_01104…	95	53.07
K00251	AKR1D1; 3-oxo-5-beta-steroid 4-dehydrogenase [EC:1.3.1.3]	M00104;	ko00120;ko00140;	GCA_024278885.1;	1	0.56
K00252	GCDH, gcdH; glutaryl-CoA dehydrogenase [EC:1.3.8.6]	M00032;M00957;	ko00071;ko00310;ko00380;ko00362;	2808606997;GCA_009885415.1;GCA_013359265.1;GCA_016125095.1;GCA_016182605.1;GCA_016182645.1;GCA_016192355.1;GCA_016791475.1;GCA_016867435.1;GCA_019637335.1;GCA_020846215.1;GCA_020848835.1;GCA_021647925.1;GCA_022563875.1;GCA_022564355.1;GCA_024278885.1;GCA_024280935.1;GCA_029262095.1;GCA_029262135.1;GCA_029937195.1;GCA_029937645.1;GCA_903922095.1;GCA_947486375.1;OceanDNA-b17548;RIS_MAG_133;ERZ44296…	27	15.08
K00253	IVD, ivd; isovaleryl-CoA dehydrogenase [EC:1.3.8.4]	M00036;	ko00280;	3300009704_3;3300025161_16;3300025597_3;3300025686_6;3300025689_5;3300025691_2;3300025855_3;3300025882_3;GCA_002746185.1;GCA_011328705.1;GCA_016192355.1;GCA_016867435.1;GCA_020845535.1;GCA_023249335.1;GCA_029262135.1;GCA_029555585.1;GCA_029937195.1;GCA_903837785.1;GCA_903917875.1;GCA_903925285.1;	20	11.17
K00254	DHODH, pyrD; dihydroorotate dehydrogenase [EC:1.3.5.2]	M00051;	ko00240;	2808606997;GCA_002746185.1;GCA_003552485.1;GCA_003552765.1;GCA_003559175.1;GCA_007118235.1;GCA_007126205.1;GCA_007134415.1;GCA_007136375.1;GCA_016125095.1;GCA_016215105.1;GCA_016934125.1;GCA_024278885.1;GCA_029937645.1;GCA_029974675.1;OceanDNA-b17550;	16	8.94
K00259	ald; alanine dehydrogenase [EC:1.4.1.1]	-	ko00250;ko00430;	3300009503_87;3300017419_11;3300025597_12;3300025631_7;3300025678_15;3300025691_14;3300025762_5;3300025871_1;3300026194_3;3300026195_3;3300026250_5;3300026252_3;3300026290_4;GCA_000380785.1;GCA_000493945.1;GCA_002348185.1;GCA_002746185.1;GCA_003552485.1;GCA_007132885.1;GCA_007136375.1;GCA_011338105.1;GCA_011682535.1;GCA_012719295.1;GCA_012730045.1;GCA_013349535.1;GCA_013359265.1;GCA_016182605.1;G…	75	41.9
K00260	gudB, rocG; glutamate dehydrogenase [EC:1.4.1.2]	-	ko00910;ko00250;ko00220;ko00430;	3300009767_19;3300025677_15;3300025682_14;3300025737_18;3300028561_22;3300028564_19;3300028567_23;3300028568_25;3300028570_25;3300028576_24;3300028593_26;GCA_002070275.1;GCA_012522755.1;GCA_022706205.1;GCA_029553625.1;GCA_029571315.1;	16	8.94
K00261	GLUD1_2, gdhA; glutamate dehydrogenase (NAD(P)+) [EC:1.4.1.3]	M00740;	ko00910;ko00250;ko00220;ko04217;ko04964;BR:ko04147;	3300025762_5;3300026195_3;3300026250_5;3300026252_3;3300026290_4;GCA_002348185.1;GCA_002422525.1;GCA_003552485.1;GCA_007130675.1;GCA_007132885.1;GCA_007136375.1;GCA_011682535.1;GCA_012719295.1;GCA_013359265.1;GCA_016182605.1;GCA_016209895.1;GCA_016215105.1;GCA_016791475.1;GCA_016934125.1;GCA_017997415.1;GCA_019637335.1;GCA_019695095.1;GCA_020846215.1;GCA_020848835.1;GCA_020849535.1;GCA_021647925.…	42	23.46
K00262	E1.4.1.4, gdhA; glutamate dehydrogenase (NADP+) [EC:1.4.1.4]	-	ko00910;ko00250;ko00220;	2808606997;3300009704_3;3300015214_24;3300017419_11;3300025161_16;3300025471_9;3300025589_5;3300025597_12;3300025597_3;3300025605_7;3300025631_6;3300025631_7;3300025686_6;3300025689_5;3300025691_14;3300025691_2;3300025730_16;3300025762_5;3300025855_3;3300025871_1;3300025882_3;3300026194_3;3300026195_3;3300026250_5;3300026252_3;3300026290_4;3300028603_25;3300029311_3;3300029440_2;3300029942_3;GCA_…	117	65.36
K00263	E1.4.1.9; leucine dehydrogenase [EC:1.4.1.9]	-	ko00280;ko00290;	GCA_009885415.1;GCA_022563875.1;GCA_029262095.1;GCA_029262135.1;GCA_029937195.1;GCA_029937645.1;GCA_030123645.1;OceanDNA-b17550;	8	4.47
K00264	GLT1; glutamate synthase (NADH) [EC:1.4.1.14]	-	ko00910;ko00250;	GCA_021647925.1;	1	0.56
K00265	gltB; glutamate synthase (NADPH) large chain [EC:1.4.1.13]	-	ko00910;ko00250;BR:ko01002;	3300009503_87;3300009704_3;3300017419_11;3300025161_16;3300025471_9;3300025589_5;3300025597_12;3300025597_3;3300025605_7;3300025631_6;3300025631_7;3300025678_15;3300025686_6;3300025689_5;3300025691_14;3300025691_2;3300025730_16;3300025762_5;3300025855_3;3300025871_1;3300025882_3;3300026194_3;3300026195_3;3300026250_5;3300026252_3;3300026290_4;3300029311_3;3300029440_2;3300029942_3;GCA_000380785.1…	116	64.8
K00266	gltD; glutamate synthase (NADPH) small chain [EC:1.4.1.13]	-	ko00910;ko00250;	2808606997;3300005298_6;3300009503_87;3300009704_3;3300009767_19;3300009767_21;3300015214_24;3300017419_11;3300025161_16;3300025471_9;3300025589_5;3300025597_12;3300025597_3;3300025605_7;3300025631_6;3300025631_7;3300025677_15;3300025678_15;3300025682_14;3300025682_43;3300025686_6;3300025689_5;3300025691_14;3300025691_2;3300025691_27;3300025730_16;3300025737_18;3300025762_5;3300025855_3;330002587…	159	88.83
K00274	MAO, aofH; monoamine oxidase [EC:1.4.3.4]	M00135;	ko00260;ko00330;ko00340;ko00350;ko00360;ko00380;ko00950;ko00982;ko04728;ko04726;ko05012;ko05030;ko05031;ko05034;	GCA_002746185.1;GCA_009885415.1;GCA_013359265.1;GCA_020848835.1;GCA_022563875.1;GCA_022566955.1;GCA_022571035.1;GCA_023384315.1;GCA_029262095.1;GCA_029974675.1;	10	5.59
K00275	pdxH, PNPO; pyridoxamine 5'-phosphate oxidase [EC:1.4.3.5]	M00124;	ko00750;	2808606997;3300009767_21;3300017419_11;3300025471_9;3300025589_5;3300025597_12;3300025605_7;3300025631_6;3300025631_7;3300025678_15;3300025682_43;3300025691_14;3300025730_16;3300025762_5;3300025871_1;3300026194_3;3300026195_3;3300026250_5;3300026252_3;3300029311_3;3300029440_2;3300029942_3;GCA_000380785.1;GCA_000405145.1;GCA_000493945.1;GCA_002070785.1;GCA_002348185.1;GCA_002422525.1;GCA_00274618…	117	65.36
K00276	AOC3, AOC2, tynA; primary-amine oxidase [EC:1.4.3.21]	-	ko00260;ko00350;ko00360;ko00410;ko00950;ko00960;	GCA_012965445.1;GCA_029937195.1;	2	1.12
K00278	nadB; L-aspartate oxidase [EC:1.4.3.16]	M00115;	ko00250;ko00760;	3300025730_16;GCA_002070785.1;GCA_007130675.1;GCA_016182645.1;GCA_022706235.1;GCA_022710255.1;GCA_024278275.1;GCA_027083395.1;GCA_029553625.1;GCA_029564355.1;GCA_029567635.1;GCA_029569375.1;ERZ4429644;	13	7.26
K00281	GLDC, gcvP; glycine cleavage system P protein (glycine dehydrogenase) [EC:1.4.4.2]	-	ko00630;ko00260;ko00785;	3300025730_16;GCA_002070785.1;GCA_017997415.1;GCA_023377675.1;GCA_903877755.1;	5	2.79
K00282	gcvPA; glycine cleavage system P protein (glycine dehydrogenase) subunit 1 [EC:1.4.4.2]	-	ko00630;ko00260;ko00785;	3300009503_87;3300009704_3;3300009767_19;3300015214_24;3300017419_11;3300025161_16;3300025589_5;3300025597_12;3300025597_3;3300025605_7;3300025631_6;3300025631_7;3300025677_15;3300025678_15;3300025682_43;3300025686_6;3300025689_5;3300025691_14;3300025691_2;3300025730_16;3300025737_18;3300025762_5;3300025855_3;3300025871_1;3300025882_3;3300026194_3;3300026195_3;3300026250_5;3300026252_3;3300026290…	140	78.21
K00283	gcvPB; glycine cleavage system P protein (glycine dehydrogenase) subunit 2 [EC:1.4.4.2]	-	ko00630;ko00260;ko00785;	3300009503_87;3300009704_3;3300009767_19;3300015214_24;3300017419_11;3300025161_16;3300025589_5;3300025597_12;3300025597_3;3300025605_7;3300025631_6;3300025631_7;3300025677_15;3300025678_15;3300025682_14;3300025682_43;3300025686_6;3300025689_5;3300025691_14;3300025691_2;3300025730_16;3300025737_18;3300025762_5;3300025855_3;3300025871_1;3300025882_3;3300026194_3;3300026195_3;3300026250_5;330002625…	148	82.68
K00285	dadA; D-amino-acid dehydrogenase [EC:1.4.5.1]	-	ko00360;ko00470;	RIS_MAG_133;	1	0.56
K00286	proC; pyrroline-5-carboxylate reductase [EC:1.5.1.2]	M00015;	ko00330;	2808606997;3300009503_87;3300009704_3;3300009767_19;3300009767_21;3300015214_24;3300017419_11;3300025161_16;3300025471_9;3300025589_5;3300025597_12;3300025597_3;3300025605_7;3300025631_6;3300025631_7;3300025677_15;3300025682_14;3300025686_6;3300025689_5;3300025691_14;3300025691_2;3300025691_27;3300025762_5;3300025855_3;3300025871_1;3300025882_3;3300026194_3;3300026195_3;3300026250_5;3300026252_3;…	154	86.03
K00287	DHFR, folA; dihydrofolate reductase [EC:1.5.1.3]	M00126;M00840;	ko00790;ko00670;ko01523;	GCA_016125095.1;GCA_029569375.1;GCA_903922095.1;OceanDNA-b17548;	4	2.23
K00288	MTHFD; methylenetetrahydrofolate dehydrogenase (NADP+) / methenyltetrahydrofolate cyclohydrolase / formyltetrahydrofolate synthetase [EC:1.5.1.5 3.5.4.9 6.3.4.3]	M00141;	ko00670;BR:ko04147;	3300025855_3;GCA_020848835.1;GCA_022706165.1;	3	1.68
K00290	LYS1; saccharopine dehydrogenase (NAD+, L-lysine forming) [EC:1.5.1.7]	M00030;	ko00300;ko00310;	3300009503_87;3300009767_21;3300025871_1;GCA_003552485.1;GCA_003552765.1;GCA_007126205.1;GCA_007132885.1;GCA_007134415.1;GCA_007136375.1;GCA_013359265.1;GCA_016215105.1;GCA_019695095.1;GCA_020845535.1;GCA_020847495.1;GCA_020848835.1;GCA_020849535.1;GCA_022706165.1;GCA_023377675.1;GCA_023384315.1;GCA_029553625.1;GCA_029553715.1;GCA_029565395.1;GCA_029974275.1;GCA_029974675.1;GCA_903822375.1;GCA_90…	29	16.2
K00294	E1.2.1.88; 1-pyrroline-5-carboxylate dehydrogenase [EC:1.2.1.88]	-	ko00250;ko00330;	3300025762_5;3300026194_3;3300026195_3;3300026250_5;3300026252_3;3300026290_4;GCA_002348185.1;GCA_007124105.1;GCA_007130675.1;GCA_007130975.1;GCA_011048865.1;GCA_011682535.1;GCA_012719295.1;GCA_016934125.1;GCA_017997415.1;GCA_022710145.1;GCA_023622325.1;GCA_024278275.1;GCA_029556545.1;GCA_029569375.1;GCA_029973675.1;GCA_030123645.1;	22	12.29
K00297	metF, MTHFR; methylenetetrahydrofolate reductase (NADH) [EC:1.5.1.54]	M00377;	ko00720;ko00670;	3300005298_6;3300009503_87;3300009704_3;3300009767_19;3300009767_21;3300015214_24;3300017419_11;3300025161_16;3300025471_9;3300025597_3;3300025605_7;3300025631_6;3300025631_7;3300025677_15;3300025682_14;3300025682_43;3300025686_6;3300025689_5;3300025691_14;3300025691_2;3300025691_27;3300025730_16;3300025737_18;3300025762_5;3300025855_3;3300025871_1;3300025882_3;3300026194_3;3300026195_3;330002625…	147	82.12
K00301	E1.5.3.1; sarcosine oxidase [EC:1.5.3.1]	-	ko00260;	GCA_002746185.1;GCA_003552485.1;GCA_007132885.1;GCA_013359265.1;GCA_016182645.1;GCA_016192355.1;GCA_016209895.1;GCA_016215105.1;GCA_016791475.1;GCA_016867435.1;GCA_019637335.1;GCA_019695095.1;GCA_020846215.1;GCA_020847495.1;GCA_020848835.1;GCA_020849535.1;GCA_022571035.1;GCA_022571075.1;GCA_029262095.1;GCA_029937645.1;GCA_947486375.1;OceanDNA-b17549;ERZ4429644;ERZ4501141;	24	13.41
K00302	soxA; sarcosine oxidase, subunit alpha [EC:1.5.3.24 1.5.3.1]	-	ko00260;	GCA_903877755.1;GCA_903932505.1;RIS_MAG_133;	3	1.68
K00303	soxB; sarcosine oxidase, subunit beta [EC:1.5.3.24 1.5.3.1]	-	ko00260;	GCA_903877755.1;GCA_903922095.1;GCA_903932505.1;RIS_MAG_133;	4	2.23
K00304	soxD; sarcosine oxidase, subunit delta [EC:1.5.3.24 1.5.3.1]	-	ko00260;	GCA_903877755.1;GCA_903932505.1;RIS_MAG_133;	3	1.68
K00315	DMGDH; dimethylglycine dehydrogenase [EC:1.5.8.4]	-	ko00260;	GCA_029262095.1;GCA_029937195.1;	2	1.12
K00316	spdH; spermidine dehydrogenase [EC:1.5.99.6]	-	ko00330;ko00410;	GCA_029937195.1;	1	0.56
K00320	mer; 5,10-methylenetetrahydromethanopterin reductase [EC:1.5.98.2]	M00567;	ko00680;	GCA_029973675.1;	1	0.56
K00322	sthA, udhA; NAD(P) transhydrogenase [EC:1.6.1.1]	-	ko00760;	GCA_002746185.1;GCA_009885415.1;GCA_013359265.1;GCA_016125095.1;GCA_016182605.1;GCA_016182645.1;GCA_016791475.1;GCA_016867435.1;GCA_019695095.1;GCA_020846215.1;GCA_020848835.1;GCA_024280935.1;GCA_903922095.1;OceanDNA-b17548;OceanDNA-b17549;ERZ4429644;ERZ4501141;	17	9.5
K00324	pntA; H+-translocating NAD(P) transhydrogenase subunit alpha [EC:1.6.1.2 7.1.1.1]	-	ko00760;	2808606997;3300005298_6;3300009704_3;3300009767_19;3300015214_24;3300017419_11;3300025161_16;3300025471_9;3300025631_7;3300025677_15;3300025678_15;3300025682_14;3300025686_6;3300025689_5;3300025691_14;3300025691_2;3300025691_27;3300025730_16;3300025737_18;3300025762_5;3300025855_3;3300025871_1;3300025882_3;3300026194_3;3300026195_3;3300026250_5;3300026252_3;3300026290_4;3300028564_19;3300028567_2…	140	78.21
K00325	pntB; H+-translocating NAD(P) transhydrogenase subunit beta [EC:1.6.1.2 7.1.1.1]	-	ko00760;	2808606997;3300005298_6;3300009704_3;3300009767_19;3300015214_24;3300017419_11;3300025161_16;3300025471_9;3300025597_3;3300025631_7;3300025677_15;3300025678_15;3300025682_14;3300025686_6;3300025689_5;3300025691_14;3300025691_2;3300025691_27;3300025730_16;3300025737_18;3300025762_5;3300025855_3;3300025871_1;3300025882_3;3300026194_3;3300026195_3;3300026250_5;3300026252_3;3300026290_4;3300028561_22…	137	76.54
K00330	nuoA; NADH-quinone oxidoreductase subunit A [EC:7.1.1.2]	M00144;	ko00190;	3300009704_3;3300009767_21;3300025161_16;3300025597_3;3300025686_6;3300025689_5;3300025691_2;3300025871_1;GCA_009885415.1;GCA_011328705.1;GCA_011338105.1;GCA_013359265.1;GCA_016209895.1;GCA_016791475.1;GCA_018005585.1;GCA_020846215.1;GCA_020848835.1;GCA_022571035.1;GCA_022706165.1;GCA_022710145.1;GCA_023249335.1;GCA_026387845.1;GCA_027083395.1;GCA_029553715.1;GCA_029555585.1;GCA_029565395.1;GCA_0…	38	21.23
K00331	nuoB; NADH-quinone oxidoreductase subunit B [EC:7.1.1.2]	M00144;	ko00190;	3300009704_3;3300009767_21;3300025161_16;3300025597_3;3300025686_6;3300025689_5;3300025691_2;3300025871_1;3300029311_3;3300029942_3;GCA_009885415.1;GCA_011328705.1;GCA_011338105.1;GCA_013359265.1;GCA_016182605.1;GCA_016209895.1;GCA_016215105.1;GCA_016791475.1;GCA_018005585.1;GCA_019695095.1;GCA_020846215.1;GCA_020847495.1;GCA_020848835.1;GCA_020849535.1;GCA_022706165.1;GCA_022710145.1;GCA_0232493…	45	25.14
K00332	nuoC; NADH-quinone oxidoreductase subunit C [EC:7.1.1.2]	M00144;	ko00190;	3300009704_3;3300025161_16;3300025686_6;3300025689_5;3300025691_2;3300025871_1;3300029311_3;3300029942_3;GCA_002348185.1;GCA_011328705.1;GCA_011338105.1;GCA_013359265.1;GCA_016182605.1;GCA_016791475.1;GCA_018005585.1;GCA_019637335.1;GCA_019695095.1;GCA_020846215.1;GCA_020847495.1;GCA_020848835.1;GCA_020849535.1;GCA_022710145.1;GCA_023249335.1;GCA_026387875.1;GCA_029555585.1;GCA_029565395.1;GCA_90…	36	20.11
K00333	nuoD; NADH-quinone oxidoreductase subunit D [EC:7.1.1.2]	M00144;	ko00190;	3300009704_3;3300025161_16;3300025686_6;3300025689_5;3300025691_2;3300025871_1;3300029311_3;3300029942_3;GCA_011328705.1;GCA_011338105.1;GCA_013359265.1;GCA_016182605.1;GCA_016182645.1;GCA_016215105.1;GCA_016791475.1;GCA_018005585.1;GCA_019695095.1;GCA_020846215.1;GCA_020847495.1;GCA_020848835.1;GCA_020849535.1;GCA_023249335.1;GCA_026387875.1;GCA_029555585.1;GCA_029565395.1;GCA_903822375.1;GCA_90…	35	19.55
K00334	nuoE; NADH-quinone oxidoreductase subunit E [EC:7.1.1.2]	M00144;	ko00190;	3300005298_6;3300009503_87;3300009704_3;3300009767_19;3300009767_21;3300015214_24;3300017419_11;3300025161_16;3300025471_9;3300025589_5;3300025597_12;3300025597_3;3300025605_7;3300025631_6;3300025631_7;3300025677_15;3300025678_15;3300025682_14;3300025682_43;3300025686_6;3300025689_5;3300025691_14;3300025691_2;3300025691_27;3300025730_16;3300025737_18;3300025762_5;3300025855_3;3300025871_1;3300025…	140	78.21
K00335	nuoF; NADH-quinone oxidoreductase subunit F [EC:7.1.1.2]	M00144;	ko00190;	3300005298_6;3300009503_87;3300009704_3;3300009767_19;3300009767_21;3300015214_24;3300017419_11;3300025161_16;3300025471_9;3300025597_12;3300025597_3;3300025631_7;3300025677_15;3300025678_15;3300025682_14;3300025682_43;3300025686_6;3300025689_5;3300025691_14;3300025691_2;3300025691_27;3300025730_16;3300025737_18;3300025762_5;3300025855_3;3300025871_1;3300025882_3;3300026194_3;3300026195_3;3300026…	146	81.56
K00336	nuoG; NADH-quinone oxidoreductase subunit G [EC:7.1.1.2]	M00144;	ko00190;	3300009704_3;3300009767_19;3300009767_21;3300025161_16;3300025597_12;3300025597_3;3300025677_15;3300025678_15;3300025682_14;3300025682_43;3300025686_6;3300025689_5;3300025691_2;3300025691_27;3300025737_18;3300025871_1;3300028561_22;3300028564_19;3300028567_23;3300028568_25;3300028570_25;3300028576_24;3300028593_26;GCA_002070275.1;GCA_003557825.1;GCA_007118765.1;GCA_007122625.1;GCA_007133815.1;GCA…	62	34.64
K00337	nuoH; NADH-quinone oxidoreductase subunit H [EC:7.1.1.2]	M00144;	ko00190;	3300009503_87;3300009704_3;3300009767_21;3300025161_16;3300025471_9;3300025597_3;3300025631_7;3300025682_43;3300025686_6;3300025689_5;3300025691_14;3300025691_2;3300025871_1;3300029311_3;3300029942_3;GCA_000380785.1;GCA_000405145.1;GCA_000493945.1;GCA_002348185.1;GCA_003559175.1;GCA_007130675.1;GCA_009885415.1;GCA_011328705.1;GCA_011338105.1;GCA_013359265.1;GCA_016182605.1;GCA_016182645.1;GCA_016…	57	31.84
K00338	nuoI; NADH-quinone oxidoreductase subunit I [EC:7.1.1.2]	M00144;	ko00190;	3300009704_3;3300009767_21;3300025161_16;3300025597_3;3300025682_43;3300025686_6;3300025689_5;3300025691_2;3300025871_1;3300029311_3;3300029942_3;GCA_009885415.1;GCA_011328705.1;GCA_011338105.1;GCA_013359265.1;GCA_016182605.1;GCA_016182645.1;GCA_016209895.1;GCA_016215105.1;GCA_016791475.1;GCA_018005585.1;GCA_019695095.1;GCA_020847495.1;GCA_020848835.1;GCA_020849535.1;GCA_022706165.1;GCA_023249335…	45	25.14
K00340	nuoK; NADH-quinone oxidoreductase subunit K [EC:7.1.1.2]	M00144;	ko00190;	3300009704_3;3300009767_21;3300025161_16;3300025597_3;3300025682_43;3300025686_6;3300025689_5;3300025691_2;3300025871_1;3300029311_3;GCA_009885415.1;GCA_011328705.1;GCA_011338105.1;GCA_013359265.1;GCA_016182605.1;GCA_016209895.1;GCA_016215105.1;GCA_016791475.1;GCA_018005585.1;GCA_020846215.1;GCA_020847495.1;GCA_020848835.1;GCA_020849535.1;GCA_022706165.1;GCA_026387845.1;GCA_026387875.1;GCA_029553…	42	23.46
K00341	nuoL; NADH-quinone oxidoreductase subunit L [EC:7.1.1.2]	M00144;	ko00190;	3300009704_3;3300009767_21;3300025161_16;3300025597_3;3300025682_43;3300025686_6;3300025689_5;3300025691_2;3300025871_1;3300029311_3;GCA_009885415.1;GCA_011328705.1;GCA_013359265.1;GCA_016182605.1;GCA_016182645.1;GCA_016209895.1;GCA_016215105.1;GCA_016791475.1;GCA_018005585.1;GCA_019695095.1;GCA_020845535.1;GCA_020846215.1;GCA_020847495.1;GCA_020848835.1;GCA_020849535.1;GCA_022706165.1;GCA_026387…	46	25.7
K00342	nuoM; NADH-quinone oxidoreductase subunit M [EC:7.1.1.2]	M00144;	ko00190;	3300009704_3;3300009767_21;3300025161_16;3300025597_12;3300025597_3;3300025682_43;3300025686_6;3300025689_5;3300025691_2;3300025871_1;3300029311_3;3300029440_2;GCA_009885415.1;GCA_011328705.1;GCA_013359265.1;GCA_016182605.1;GCA_016182645.1;GCA_016192355.1;GCA_016209895.1;GCA_016215105.1;GCA_016791475.1;GCA_018005585.1;GCA_018056705.1;GCA_019695095.1;GCA_020846215.1;GCA_020847495.1;GCA_020848835.1…	49	27.37
K00343	nuoN; NADH-quinone oxidoreductase subunit N [EC:7.1.1.2]	M00144;	ko00190;	3300009704_3;3300025161_16;3300025597_3;3300025682_43;3300025686_6;3300025689_5;3300025691_2;3300025855_3;3300025871_1;3300025882_3;3300029311_3;3300029440_2;3300029942_3;GCA_009885415.1;GCA_011328705.1;GCA_013359265.1;GCA_016182605.1;GCA_016182645.1;GCA_016192355.1;GCA_016209895.1;GCA_016215105.1;GCA_016791475.1;GCA_016934125.1;GCA_018005585.1;GCA_019695095.1;GCA_020846215.1;GCA_020847495.1;GCA_…	49	27.37
K00355	NQO1; NAD(P)H dehydrogenase (quinone) [EC:1.6.5.2]	-	ko00130;ko05200;ko05208;ko05225;ko05418;	2808606997;3300025589_5;3300025605_7;GCA_016125095.1;GCA_018005585.1;GCA_019695095.1;GCA_020845535.1;GCA_020847495.1;GCA_020849535.1;GCA_029552745.1;GCA_029556545.1;GCA_903925285.1;	12	6.7
K00362	nirB; nitrite reductase (NADH) large subunit [EC:1.7.1.15]	M00530;	ko00910;	GCA_002746185.1;	1	0.56
K00363	nirD; nitrite reductase (NADH) small subunit [EC:1.7.1.15]	M00530;	ko00910;	GCA_016182645.1;	1	0.56
K00367	narB; ferredoxin-nitrate reductase [EC:1.7.7.2]	M00531;	ko00910;	GCA_002746185.1;GCA_013359265.1;GCA_016182605.1;GCA_016182645.1;GCA_016192355.1;GCA_016791475.1;GCA_022563875.1;GCA_022571075.1;GCA_024278275.1;GCA_024278885.1;GCA_029262095.1;GCA_029937645.1;OceanDNA-b17549;OceanDNA-b17550;ERZ4429644;ERZ4501141;	16	8.94
K00370	narG, narZ, nxrA; nitrate reductase / nitrite oxidoreductase, alpha subunit [EC:1.7.5.1 1.7.99.-]	M00529;M00530;M00804;	ko00910;ko02020;BR:ko02000;	3300009704_3;3300025597_3;3300025686_6;3300025689_5;3300025691_2;GCA_003552765.1;GCA_007136375.1;GCA_012515115.1;GCA_013359265.1;GCA_016182605.1;GCA_016182645.1;GCA_016192355.1;GCA_016209895.1;GCA_016215105.1;GCA_016791475.1;GCA_016867435.1;GCA_018005585.1;GCA_019455225.1;GCA_019637335.1;GCA_019695095.1;GCA_020845535.1;GCA_020846215.1;GCA_020847495.1;GCA_020848835.1;GCA_020849535.1;GCA_022563875.…	40	22.35
K00371	narH, narY, nxrB; nitrate reductase / nitrite oxidoreductase, beta subunit [EC:1.7.5.1 1.7.99.-]	M00529;M00530;M00804;	ko00910;ko02020;BR:ko02000;	3300009704_3;3300025597_3;3300025686_6;3300025689_5;3300025691_2;GCA_002422525.1;GCA_007136375.1;GCA_012515115.1;GCA_013359265.1;GCA_016182605.1;GCA_016182645.1;GCA_016192355.1;GCA_016209895.1;GCA_016215105.1;GCA_016791475.1;GCA_016867435.1;GCA_018005585.1;GCA_019455225.1;GCA_019637335.1;GCA_019695095.1;GCA_020845535.1;GCA_020847495.1;GCA_020848835.1;GCA_020849535.1;GCA_022563875.1;GCA_022571035.…	39	21.79
K00372	nasC,	M00531;	ko00910;	GCA_029937645.1;OceanDNA-b17549;ERZ4501141;	3	1.68
K00374	narI, narV; nitrate reductase gamma subunit [EC:1.7.5.1 1.7.99.-]	M00529;M00530;	ko00910;ko02020;BR:ko02000;	GCA_013359265.1;GCA_016182605.1;GCA_016182645.1;GCA_016192355.1;GCA_016215105.1;GCA_016791475.1;GCA_018005585.1;GCA_019637335.1;GCA_019695095.1;GCA_020847495.1;GCA_020849535.1;GCA_022563875.1;GCA_023377675.1;GCA_024280935.1;GCA_029556545.1;GCA_029974675.1;GCA_030123645.1;GCA_903902895.1;GCA_903922095.1;GCA_903922785.1;OceanDNA-b17549;ERZ4501141;	22	12.29
K00376	nosZ; nitrous-oxide reductase [EC:1.7.2.4]	M00529;	ko00910;	GCA_007132885.1;	1	0.56
K00381	cysI; sulfite reductase (NADPH) hemoprotein beta-component [EC:1.8.1.2]	M00176;	ko00920;	3300026250_5;3300026252_3;GCA_024280935.1;	3	1.68
K00382	DLD, lpd, pdhD; dihydrolipoyl dehydrogenase [EC:1.8.1.4]	M00009;M00011;M00032;M00036;M00307;M00532;	ko00010;ko00020;ko00620;ko00630;ko00640;ko00260;ko00280;ko00310;ko00380;ko00785;BR:ko04147;	2808606997;3300005298_6;3300009704_3;3300009767_19;3300009767_21;3300015214_24;3300017419_11;3300025161_16;3300025471_9;3300025589_5;3300025597_12;3300025597_3;3300025605_7;3300025631_6;3300025631_7;3300025677_15;3300025678_15;3300025682_14;3300025682_43;3300025686_6;3300025689_5;3300025691_14;3300025691_2;3300025730_16;3300025737_18;3300025762_5;3300025855_3;3300025871_1;3300025882_3;3300026194_…	171	95.53
K00384	trxB, TRR; thioredoxin reductase (NADPH) [EC:1.8.1.9]	-	ko00450;	2808606997;3300005298_6;3300009503_87;3300009704_3;3300009767_19;3300009767_21;3300015214_24;3300017419_11;3300025161_16;3300025471_9;3300025589_5;3300025597_12;3300025605_7;3300025631_6;3300025631_7;3300025677_15;3300025682_14;3300025686_6;3300025689_5;3300025691_14;3300025691_2;3300025691_27;3300025730_16;3300025737_18;3300025762_5;3300025855_3;3300025871_1;3300025882_3;3300026194_3;3300026195_…	164	91.62
K00385	asrC; anaerobic sulfite reductase subunit C	-	ko00920;	GCA_903877755.1;GCA_903922785.1;GCA_903932505.1;	3	1.68
K00390	cysH; phosphoadenosine phosphosulfate reductase [EC:1.8.4.8 1.8.4.10]	M00176;	ko00920;	3300009704_3;3300009767_21;3300025161_16;3300025471_9;3300025589_5;3300025597_12;3300025597_3;3300025605_7;3300025631_6;3300025678_15;3300025682_43;3300025686_6;3300025689_5;3300025691_2;3300025691_27;3300025762_5;3300026194_3;3300026195_3;3300026250_5;3300026252_3;3300026290_4;3300029311_3;3300029440_2;3300029942_3;GCA_002348185.1;GCA_002422525.1;GCA_002746185.1;GCA_003552485.1;GCA_003557915.1;G…	106	59.22
K00392	sir; sulfite reductase (ferredoxin) [EC:1.8.7.1]	M00176;	ko00920;	2808606997;3300009704_3;3300009767_21;3300025161_16;3300025589_5;3300025597_12;3300025597_3;3300025605_7;3300025631_6;3300025678_15;3300025682_43;3300025686_6;3300025689_5;3300025691_2;3300025691_27;3300025762_5;3300026194_3;3300026290_4;3300029311_3;3300029440_2;3300029942_3;GCA_002348185.1;GCA_002422525.1;GCA_002746185.1;GCA_003552485.1;GCA_003565405.1;GCA_007116095.1;GCA_007130675.1;GCA_007130…	87	48.6
K00404	ccoN; cytochrome c oxidase cbb3-type subunit I [EC:7.1.1.9]	M00156;	ko00190;ko02020;	GCA_903837785.1;GCA_903840125.1;GCA_903917875.1;GCA_903922535.1;	4	2.23
K00405	ccoO; cytochrome c oxidase cbb3-type subunit II	M00156;	ko00190;ko02020;	GCA_020845535.1;GCA_027083395.1;GCA_903837785.1;GCA_903922535.1;	4	2.23
K00406	ccoP; cytochrome c oxidase cbb3-type subunit III	M00156;	ko00190;ko02020;	GCA_022563875.1;GCA_022564355.1;	2	1.12
K00410	fbcH; ubiquinol-cytochrome c reductase cytochrome b/c1 subunit	M00151;	ko00190;ko02020;	GCA_027083395.1;	1	0.56
K00411	UQCRFS1, RIP1, petA; ubiquinol-cytochrome c reductase iron-sulfur subunit [EC:7.1.1.8]	M00151;M00152;	ko00190;ko02020;ko04260;ko04714;ko05208;ko05010;ko05012;ko05014;ko05016;ko05020;ko05022;ko05415;ko04932;	GCA_029262135.1;	1	0.56
K00412	CYTB, petB; ubiquinol-cytochrome c reductase cytochrome b subunit	M00151;M00152;	ko00190;ko02020;ko04260;ko04714;ko05208;ko05010;ko05012;ko05014;ko05016;ko05020;ko05022;ko05415;ko04932;BR:ko03029;	GCA_009885415.1;GCA_019455225.1;GCA_020847495.1;GCA_022563875.1;GCA_022564355.1;GCA_022571035.1;GCA_024278885.1;GCA_029262135.1;GCA_029937645.1;	9	5.03
K00413	CYC1, CYT1, petC; ubiquinol-cytochrome c reductase cytochrome c1 subunit	M00151;M00152;	ko00190;ko02020;ko04260;ko04714;ko05208;ko05010;ko05012;ko05014;ko05016;ko05020;ko05022;ko05415;ko04932;	GCA_027083395.1;	1	0.56
K00414	QCR1, UQCRC1; ubiquinol-cytochrome c reductase core subunit 1	M00152;	ko00190;ko04260;ko04714;ko05208;ko05010;ko05012;ko05014;ko05016;ko05020;ko05022;ko05415;ko04932;BR:ko01002;	GCA_011048865.1;	1	0.56
K00425	cydA; cytochrome bd ubiquinol oxidase subunit I [EC:7.1.1.7]	M00153;	ko00190;ko02020;	3300009503_87;3300009704_3;3300009767_19;3300017419_11;3300025161_16;3300025471_9;3300025589_5;3300025597_12;3300025605_7;3300025631_6;3300025631_7;3300025677_15;3300025678_15;3300025682_14;3300025686_6;3300025689_5;3300025691_14;3300025691_2;3300025691_27;3300025737_18;3300025762_5;3300025855_3;3300025871_1;3300025882_3;3300026194_3;3300026195_3;3300026250_5;3300026252_3;3300026290_4;3300028561_…	84	46.93
K00426	cydB; cytochrome bd ubiquinol oxidase subunit II [EC:7.1.1.7]	M00153;	ko00190;ko02020;	3300009503_87;3300009704_3;3300009767_19;3300017419_11;3300025161_16;3300025471_9;3300025589_5;3300025597_12;3300025605_7;3300025631_6;3300025631_7;3300025677_15;3300025678_15;3300025682_14;3300025686_6;3300025689_5;3300025691_14;3300025691_2;3300025691_27;3300025762_5;3300025855_3;3300025882_3;3300026194_3;3300026195_3;3300026250_5;3300026252_3;3300026290_4;3300028561_22;3300028564_19;3300028567…	78	43.58
K00432	gpx, btuE, bsaA; glutathione peroxidase [EC:1.11.1.9]	-	ko00480;ko04918;ko05014;ko05016;ko05022;	3300009704_3;3300025161_16;3300025471_9;3300025597_3;3300025686_6;3300025689_5;3300025691_2;3300025691_27;3300025855_3;3300025871_1;3300025882_3;3300029311_3;3300029440_2;3300029942_3;GCA_000380785.1;GCA_000405145.1;GCA_000493945.1;GCA_002070785.1;GCA_002422525.1;GCA_002746185.1;GCA_003557915.1;GCA_003565405.1;GCA_007122625.1;GCA_007124105.1;GCA_007130975.1;GCA_011046175.1;GCA_011328705.1;GCA_011…	82	45.81
K00434	E1.11.1.11; L-ascorbate peroxidase [EC:1.11.1.11]	-	ko00053;ko00480;	GCA_029937645.1;	1	0.56
K00441	frhB; coenzyme F420 hydrogenase subunit beta [EC:1.12.98.1]	-	ko00680;	3300009704_3;3300025161_16;3300025597_3;3300025686_6;3300025689_5;3300025691_2;GCA_002422525.1;GCA_011328705.1;GCA_012515115.1;GCA_019455225.1;GCA_019637335.1;GCA_021647925.1;GCA_024280935.1;GCA_903922535.1;OceanDNA-b17549;RIS_MAG_133;ERZ4429644;ERZ4501141;	18	10.06
K00449	pcaH; protocatechuate 3,4-dioxygenase, beta subunit [EC:1.13.11.3]	-	ko00362;ko00624;	GCA_013359265.1;GCA_016182605.1;GCA_016192355.1;GCA_020846215.1;GCA_020848835.1;GCA_020849535.1;GCA_023384315.1;GCA_029262095.1;GCA_947486375.1;	9	5.03
K00459	ncd2, npd; nitronate monooxygenase [EC:1.13.12.16]	-	ko00910;	3300025762_5;3300026194_3;3300026195_3;3300026250_5;3300026252_3;3300026290_4;GCA_002348185.1;GCA_007130675.1;GCA_009885415.1;GCA_012719295.1;GCA_016791475.1;GCA_016934125.1;GCA_017997415.1;GCA_019637335.1;GCA_022571035.1;GCA_022571075.1;GCA_022710145.1;GCA_023377675.1;GCA_023622325.1;GCA_026387875.1;GCA_029262095.1;GCA_029553625.1;GCA_029564355.1;GCA_029569375.1;GCA_029937645.1;GCA_029973675.1;G…	27	15.08
K00467	E1.13.12.4; lactate 2-monooxygenase [EC:1.13.12.4]	-	ko00620;	GCA_016182605.1;GCA_947486375.1;OceanDNA-b17549;RIS_MAG_133;ERZ4429644;ERZ4501141;	6	3.35
K00469	MIOX; inositol oxygenase [EC:1.13.99.1]	-	ko00053;ko00562;	2808606997;GCA_002746185.1;GCA_009885415.1;GCA_012965445.1;GCA_013359265.1;GCA_016125095.1;GCA_016182605.1;GCA_016182645.1;GCA_016192355.1;GCA_016791475.1;GCA_016867435.1;GCA_020845535.1;GCA_020848835.1;GCA_021647925.1;GCA_022564355.1;GCA_023384315.1;GCA_024278885.1;GCA_024280935.1;GCA_029262095.1;GCA_029262135.1;GCA_029937195.1;GCA_947486375.1;OceanDNA-b17549;ERZ4501141;	24	13.41
K00472	P4HA; prolyl 4-hydroxylase [EC:1.14.11.2]	-	ko00330;	GCA_016125095.1;GCA_022710255.1;GCA_024278275.1;	3	1.68
K00483	hpaB; 4-hydroxyphenylacetate 3-monooxygenase [EC:1.14.14.9]	-	ko00350;	GCA_029937195.1;	1	0.56
K00485	FMO; dimethylaniline monooxygenase (N-oxide forming) / hypotaurine monooxygenase [EC:1.14.13.8 1.8.1.-]	-	ko00430;ko00982;	OceanDNA-b17548;	1	0.56
K00489	CYP7A1; cholesterol 7alpha-monooxygenase [EC:1.14.14.23]	M00104;	ko00120;ko00140;ko03320;ko04976;ko04979;BR:ko00199;	GCA_016791475.1;	1	0.56
K00501	TH; tyrosine 3-monooxygenase [EC:1.14.16.2]	M00042;	ko00350;ko00790;ko00950;ko04917;ko04728;ko05012;ko05030;ko05031;ko05034;	3300028603_25;	1	0.56
K00505	TYR; tyrosinase [EC:1.14.18.1]	M00042;	ko00350;ko00950;ko04916;	2808606997;OceanDNA-b17549;ERZ4501141;	3	1.68
K00507	SCD, desC; stearoyl-CoA desaturase (Delta-9 desaturase) [EC:1.14.19.1]	-	ko01040;ko04152;ko03320;ko04212;ko04936;BR:ko01004;	GCA_007136375.1;	1	0.56
K00523	ascD, ddhD, rfbI; CDP-4-dehydro-6-deoxyglucose reductase, E3 [EC:1.17.1.1]	-	ko00520;ko00541;	GCA_903888945.1;	1	0.56
K00525	E1.17.4.1A, nrdA, nrdE; ribonucleoside-diphosphate reductase alpha chain [EC:1.17.4.1]	M00053;M00938;	ko00230;ko00240;BR:ko03400;	3300009503_87;GCA_011338105.1;GCA_013359265.1;GCA_019695095.1;GCA_020846215.1;GCA_020847495.1;GCA_020848835.1;GCA_020849535.1;GCA_023384315.1;GCA_029555585.1;GCA_029974675.1;GCA_903922535.1;GCA_903925285.1;OceanDNA-b17549;ERZ4501141;	15	8.38
K00526	E1.17.4.1B, nrdB, nrdF; ribonucleoside-diphosphate reductase beta chain [EC:1.17.4.1]	M00053;M00938;	ko00230;ko00240;BR:ko03400;	3300025871_1;GCA_002746185.1;GCA_009885415.1;GCA_012965445.1;GCA_013359265.1;GCA_016125095.1;GCA_016182605.1;GCA_016182645.1;GCA_016867435.1;GCA_018005585.1;GCA_019695095.1;GCA_020846215.1;GCA_020847495.1;GCA_020848835.1;GCA_020849535.1;GCA_022563875.1;GCA_022564355.1;GCA_022571035.1;GCA_023377675.1;GCA_023384315.1;GCA_024278885.1;GCA_029262095.1;GCA_029262135.1;GCA_029555585.1;GCA_029556545.1;GC…	35	19.55
K00527	rtpR; ribonucleoside-triphosphate reductase (thioredoxin) [EC:1.17.4.2]	-	ko00230;ko00240;	3300009503_87;3300009704_3;3300009767_19;3300015214_24;3300025161_16;3300025589_5;3300025597_12;3300025597_3;3300025605_7;3300025631_6;3300025631_7;3300025678_15;3300025682_14;3300025682_43;3300025686_6;3300025689_5;3300025691_14;3300025691_2;3300025730_16;3300025737_18;3300025762_5;3300025855_3;3300025871_1;3300025882_3;3300026194_3;3300026195_3;3300026250_5;3300026252_3;3300026290_4;3300028561_…	139	77.65
K00529	hcaD; 3-phenylpropionate/trans-cinnamate dioxygenase ferredoxin reductase component [EC:1.18.1.3]	M00545;	ko00071;ko00360;	GCA_026387845.1;	1	0.56
K00542	GAMT; guanidinoacetate N-methyltransferase [EC:2.1.1.2]	M00047;	ko00260;ko00330;	GCA_016215105.1;GCA_020849535.1;	2	1.12
K00544	BHMT; betaine-homocysteine S-methyltransferase [EC:2.1.1.5]	-	ko00260;ko00270;	3300025871_1;GCA_029565395.1;	2	1.12
K00547	mmuM, BHMT2; homocysteine S-methyltransferase [EC:2.1.1.10]	-	ko00270;	GCA_022563875.1;GCA_022566955.1;	2	1.12
K00548	metH, MTR; 5-methyltetrahydrofolate--homocysteine methyltransferase [EC:2.1.1.13]	M00017;	ko00270;ko00450;ko00670;	2808606997;3300005298_6;3300009503_87;3300009704_3;3300009767_19;3300009767_21;3300015214_24;3300017419_11;3300025161_16;3300025471_9;3300025589_5;3300025597_12;3300025597_3;3300025605_7;3300025631_6;3300025631_7;3300025677_15;3300025678_15;3300025682_14;3300025682_43;3300025686_6;3300025689_5;3300025691_14;3300025691_2;3300025691_27;3300025730_16;3300025737_18;3300025762_5;3300025855_3;330002587…	166	92.74
K00549	metE; 5-methyltetrahydropteroyltriglutamate--homocysteine methyltransferase [EC:2.1.1.14]	M00017;	ko00270;ko00450;	GCA_007136375.1;GCA_011682535.1;GCA_012965445.1;GCA_013359265.1;GCA_016182605.1;GCA_016182645.1;GCA_016209895.1;GCA_016215105.1;GCA_016791475.1;GCA_016867435.1;GCA_019637335.1;GCA_020845535.1;GCA_020846215.1;GCA_020847495.1;GCA_020848835.1;GCA_020849535.1;GCA_023377675.1;GCA_023384315.1;GCA_024280935.1;GCA_029262095.1;GCA_029937195.1;	21	11.73
K00552	GNMT; glycine N-methyltransferase [EC:2.1.1.20]	-	ko00260;ko00270;	3300009767_19;3300025677_15;3300025682_14;3300025737_18;3300028561_22;3300028564_19;3300028567_23;3300028568_25;3300028570_25;3300028576_24;3300028593_26;GCA_002070275.1;GCA_022706205.1;GCA_029571315.1;GCA_903822375.1;GCA_903922535.1;	16	8.94
[truncated: 1,322 more rows]

## Sheet: Sheet5
KEGG pathways and related types of metabolism in each of the 179 Hydrogenedentota genomes
[truncated: 143 more rows]
[truncated: 132 more columns]

## Sheet: Sheet6
Potential H-cluster ([FeFe]-hydrogenase active site) binding motifs of P1, P2 and P3 in Hydrogenedentota genomes
[truncated: 496 more rows]

[truncated: 6 more sheets: Sheet7, Sheet8, Sheet9, Sheet10, Sheet11, Sheet12]
